# Supplementary material for: Long Non-Coding RNAs Responsive to Salt and Boron Stress in the Hyper-Arid Lluteño Maize from Atacama Desert
Source: Genes (Basel). 2018 Mar 20;9(3):170. doi: 10.3390/genes9030170 (PMC5867891; doi:10.3390/genes9030170)
Supplement: Supplementary file 1 [file genes-09-00170-s001.zip]

Archive with 23 entries (22 files):
- Suplementary_Table_1.docx
- __MACOSX/
- __MACOSX/._Suplementary_Table_1.docx
- Suplementary_Table_4.xls
- __MACOSX/._Suplementary_Table_4.xls
- Suplementary_Table_6.xls
- __MACOSX/._Suplementary_Table_6.xls
- Supplementary_Data_1.zip
- __MACOSX/._Supplementary_Data_1.zip
- Supplementary_Figure_1.jpeg
- __MACOSX/._Supplementary_Figure_1.jpeg
- Supplementary_Figure_2.jpeg
- __MACOSX/._Supplementary_Figure_2.jpeg
- Supplementary_Figure_3.jpeg
- __MACOSX/._Supplementary_Figure_3.jpeg
- Supplementary_Material.docx
- __MACOSX/._Supplementary_Material.docx
- Supplementary_Table_2.xls
- __MACOSX/._Supplementary_Table_2.xls
- Supplementary_Table_3.xls
- __MACOSX/._Supplementary_Table_3.xls
- Supplementary_Table_5xls.xls
- __MACOSX/._Supplementary_Table_5xls.xls
