# Supplementary material for: Long Non-Coding RNAs Responsive to Salt and Boron Stress in the Hyper-Arid Lluteño Maize from Atacama Desert
Source: Genes (Basel). 2018 Mar 20;9(3):170. doi: 10.3390/genes9030170 (PMC5867891; doi:10.3390/genes9030170)
Supplement: Supplementary file 1 [file genes-09-00170-s001.zip › Suplementary_Table_4.xls]

## Sheet: Leaf-3hrs
LncRNA	logFC	logCPM	PValue	FDR	exclusive	Boerner & McGinnis	Li et al.	Wang et al.	Zhang et al.
LZM16003	12.1685	11.1837	1.3923e-16	9.66118e-13	no	no	no	no	no
LZM12230	11.3257	10.3425	3.94062e-14	1.64064e-10	no	no	no	no	no
LZM48231	10.5617	4.96574	7.06661e-12	1.09051e-08	no	no	yes	no	yes
LZM04337	10.3508	9.37298	2.28818e-11	4.7633e-08	no	no	yes	no	no
LZM03132	9.84225	8.87074	5.4754e-10	1.03619e-06	no	no	no	no	no
LZM04604	9.60153	8.63447	2.4786e-09	3.6855e-06	yes	no	no	no	no
LZM12340	9.46421	8.50025	5.80018e-09	7.10249e-06	no	yes	no	no	no
LZM14050	9.12012	8.16615	4.09326e-08	4.4847e-05	no	no	no	no	no
LZM16039	9.07366	8.12133	5.21778e-08	5.17231e-05	no	no	no	no	no
LZM03396	8.78737	7.84691	2.97358e-07	0.000213452	no	no	no	no	no
LZM15146	8.72861	7.79101	4.00132e-07	0.000260298	no	no	no	no	no
LZM14719	8.72861	7.79101	4.00132e-07	0.000260298	no	no	no	no	no
LZM12401	8.68529	12.6238	2.09434e-18	2.1799e-14	no	no	yes	no	no
LZM16105	8.42983	7.50941	2.04881e-06	0.00104025	no	no	yes	no	no
LZM15559	8.3147	7.40221	3.54078e-06	0.00153559	no	no	no	no	no
LZM15170	8.3147	7.40221	3.54078e-06	0.00153559	no	no	no	no	no
LZM01154	8.3147	7.40221	3.54078e-06	0.00153559	no	no	no	no	no
LZM15019	8.27419	7.36468	4.27844e-06	0.00174636	no	no	no	no	no
LZM16915	8.27419	7.36468	4.27844e-06	0.00174636	no	no	no	no	no
LZM01297	8.27419	7.36468	4.27844e-06	0.00174636	no	no	no	no	no
LZM03276	8.23251	7.32617	5.18875e-06	0.00200026	yes	no	no	no	no
LZM03926	8.23251	7.32617	5.18875e-06	0.00200026	no	no	no	no	no
LZM16206	8.18959	7.28664	6.31674e-06	0.00239083	no	no	no	no	no
LZM04038	8.14535	7.24602	7.72046e-06	0.00277098	no	no	no	no	no
LZM02152	8.14535	7.24602	7.72046e-06	0.00277098	no	no	no	no	no
LZM03516	8.09971	7.20426	9.4751e-06	0.00308193	yes	no	no	yes	no
LZM01258	8.09971	7.20426	9.4751e-06	0.00308193	no	no	no	no	no
LZM13400	8.09971	7.20426	9.4751e-06	0.00308193	no	no	no	no	no
LZM16339	7.95343	7.07143	2.24824e-05	0.00634214	no	no	no	no	no
LZM29707	7.95343	7.07143	2.24824e-05	0.00634214	no	no	yes	no	no
LZM14988	7.95343	7.07143	2.24824e-05	0.00634214	yes	no	no	no	no
LZM16344	7.95343	7.07143	2.24824e-05	0.00634214	yes	no	no	no	no
LZM48339	7.90378	2.35466	3.56805e-05	0.00300554	no	no	no	no	yes
LZM02680	7.90118	7.02437	2.82471e-05	0.00730905	no	no	no	no	no
LZM16481	7.90118	7.02437	2.82471e-05	0.00730905	no	no	no	no	no
LZM13380	7.84696	6.97577	3.56805e-05	0.00853748	no	no	no	no	no
LZM04608	7.84696	6.97577	3.56805e-05	0.00853748	yes	no	no	no	no
LZM29446	7.84696	6.97577	3.56805e-05	0.00853748	yes	no	no	no	no
LZM15357	7.79063	6.92553	4.53239e-05	0.0103682	no	no	no	no	no
LZM16074	7.73201	6.87354	5.79138e-05	0.012302	no	no	no	no	no
LZM15924	7.73201	6.87354	5.79138e-05	0.012302	yes	no	no	no	no
LZM16579	7.68411	9.7666	1.91416e-11	4.72843e-08	no	no	no	no	no
LZM02119	7.6709	6.81966	7.44607e-05	0.0146231	no	no	no	no	no
LZM15384	7.6709	6.81966	7.44607e-05	0.0146231	no	no	no	no	no
LZM04025	7.6709	6.81966	7.44607e-05	0.0146231	no	no	no	no	no
LZM03822	7.6709	6.81966	7.44607e-05	0.0146231	no	no	no	no	no
LZM48341	7.64195	2.11843	9.63608e-05	0.00648222	yes	no	no	no	no
LZM15335	7.60709	6.76376	9.63608e-05	0.0177515	no	no	no	no	no
LZM02786	7.60709	6.76376	9.63608e-05	0.0177515	no	no	no	no	no
LZM00376	7.60709	6.76376	9.63608e-05	0.0177515	no	no	no	no	no
LZM28618	7.54033	6.70567	0.000125561	0.0209104	no	no	no	no	no
LZM12295	7.54033	6.70567	0.000125561	0.0209104	no	yes	no	no	no
LZM27735	7.54033	6.70567	0.000125561	0.0209104	no	no	no	no	no
LZM15799	7.54033	6.70567	0.000125561	0.0209104	yes	no	no	no	no
LZM00290	7.47033	6.64523	0.000164799	0.0256016	no	no	no	no	no
LZM13893	7.47033	6.64523	0.000164799	0.0256016	no	no	no	no	no
LZM15364	7.47033	6.64523	0.000164799	0.0256016	no	no	no	no	no
LZM02506	7.39676	6.58222	0.00021796	0.0308658	no	no	no	no	no
LZM15484	7.39676	6.58222	0.00021796	0.0308658	yes	no	no	no	no
LZM01313	7.39676	6.58222	0.00021796	0.0308658	no	no	no	no	no
LZM03251	7.39676	6.58222	0.00021796	0.0308658	yes	no	no	no	no
LZM30370	7.31923	6.51644	0.000390825	0.0467575	no	no	no	no	no
LZM13506	7.31923	6.51644	0.000390825	0.0467575	yes	no	no	no	no
LZM05597	7.31923	6.51644	0.000390825	0.0467575	yes	no	no	no	no
LZM29396	7.31923	6.51644	0.000390825	0.0467575	yes	no	no	no	no
LZM29755	7.2373	6.44762	0.000530405	0.0544596	yes	no	no	no	no
LZM03230	7.2373	6.44762	0.000530405	0.0544596	no	no	no	no	no
LZM12405	7.2373	6.44762	0.000530405	0.0544596	no	no	no	no	no
LZM13990	7.2373	6.44762	0.000530405	0.0544596	no	no	no	no	no
LZM04739	7.2373	6.44762	0.000530405	0.0544596	no	no	no	no	no
LZM15178	7.2373	6.44762	0.000530405	0.0544596	no	no	no	no	no
LZM17128	7.2373	6.44762	0.000530405	0.0544596	no	no	no	no	no
LZM13258	7.2373	6.44762	0.000530405	0.0544596	no	no	no	no	no
LZM15519	7.15043	6.37546	0.000726851	0.0675624	no	no	no	no	no
LZM03165	7.15043	6.37546	0.000726851	0.0675624	no	no	no	no	no
LZM18092	7.15043	6.37546	0.000726851	0.0675624	no	no	no	no	no
LZM03922	7.15043	6.37546	0.000726851	0.0675624	no	no	no	no	no
LZM02102	7.15043	6.37546	0.000726851	0.0675624	yes	no	no	no	no
LZM05144	6.81282	8.90935	4.47069e-09	5.81665e-06	no	no	no	no	no
LZM16153	5.94415	8.07252	7.41895e-07	0.000454236	no	no	no	no	no
LZM01325	5.46025	8.49602	3.20078e-07	0.000222102	no	no	no	no	no
LZM16893	5.29722	7.47127	2.2545e-05	0.00634214	no	no	no	no	no
LZM04377	5.04282	7.24248	6.91332e-05	0.0143915	no	no	no	no	no
LZM16578	5.03017	8.62852	5.54609e-07	0.000349857	no	no	no	no	no
LZM01242	4.89721	9.20239	5.72484e-08	5.417e-05	no	no	no	no	no
LZM01231	4.86216	11.4501	1.58781e-09	2.54258e-06	no	no	no	no	no
LZM15809	4.79007	7.02057	0.000243817	0.034064	no	no	no	no	no
LZM04632	4.76111	7.84124	1.48295e-05	0.00474933	yes	no	no	no	no
LZM48286	4.7549	3.06913	7.01868e-06	0.000837024	no	yes	yes	no	yes
LZM15535	4.73374	6.97192	0.000305695	0.0395258	no	no	no	no	no
LZM02219	4.67424	9.24369	1.27227e-07	0.000105939	no	no	no	no	no
LZM16494	4.53428	7.63509	4.20337e-05	0.00983163	no	no	no	yes	yes
LZM01329	4.49876	7.60315	4.92269e-05	0.0109017	no	no	no	no	no
LZM13766	4.48509	9.9169	8.68182e-08	7.8578e-05	no	no	no	yes	no
LZM15798	4.29449	7.94458	2.84399e-05	0.00730905	no	no	no	no	no
LZM13516	4.09563	9.54945	8.80452e-07	0.000523668	yes	no	no	no	no
LZM48203	4.03885	3.89417	4.44892e-06	0.000589819	no	no	yes	no	yes
LZM12375	3.94487	7.63202	0.000154728	0.0249688	no	no	no	no	no
LZM15556	3.87109	7.56735	0.000247831	0.0343939	no	no	no	no	no
LZM00050	3.79583	9.80162	1.68323e-06	0.000922101	yes	no	no	no	no
LZM00020	3.743	8.13142	3.6924e-05	0.00873463	no	no	no	no	no
LZM15210	3.71113	7.42888	0.000481147	0.0544596	no	no	no	no	no
LZM16513	3.65494	8.69721	1.92961e-05	0.00599533	no	no	no	no	no
LZM15879	3.54562	7.66029	0.000154728	0.0249688	no	no	no	no	no
LZM16109	3.51141	8.17336	7.80401e-05	0.0150422	no	no	no	no	no
LZM16411	3.43495	8.10618	0.000110253	0.0196165	no	no	no	no	no
LZM16895	3.43495	8.10618	0.000110253	0.0196165	no	no	no	no	no
LZM04361	3.43348	7.5642	0.000291391	0.0379119	no	no	no	no	no
LZM16748	3.40412	8.78266	4.85013e-05	0.0108565	no	no	no	no	no
LZM00056	3.3542	8.03581	0.000157637	0.0252425	yes	no	no	no	no
LZM16872	3.32935	10.8834	7.87482e-06	0.00277848	no	no	no	no	no
LZM00075	3.2324	8.6307	0.000116899	0.0206227	yes	no	no	no	no
LZM48277	3.20982	2.90452	0.000999618	0.0348535	no	no	yes	no	yes
LZM15379	3.19683	7.65725	0.000533686	0.0544596	no	no	no	no	no
LZM16335	3.12111	7.59381	0.000727001	0.0675624	yes	no	no	no	no
LZM14481	3.12111	7.59381	0.000727001	0.0675624	yes	no	no	no	no
LZM01178	3.12111	7.59381	0.000727001	0.0675624	no	no	no	no	no
LZM12261	3.08171	7.56105	0.000851461	0.0783108	no	no	no	no	no
LZM12323	3.00863	8.68955	0.00025043	0.0345244	no	no	no	no	no
LZM15967	2.98288	8.54632	0.000325979	0.0418883	no	no	no	no	no
LZM16746	2.9653	9.29763	0.000129775	0.0212719	no	no	no	no	no
LZM15819	2.91568	9.94997	9.72123e-05	0.0177515	no	no	no	no	no
LZM16666	2.89075	8.03059	0.000785052	0.072633	no	no	no	no	no
LZM12302	2.77069	8.36623	0.000877005	0.0799284	no	no	no	no	no
LZM12342	2.74765	8.34695	0.000964113	0.0851643	no	no	no	no	no
LZM12317	2.62578	10.6198	0.000288245	0.0379119	no	no	no	no	no
LZM01283	2.59721	8.82681	0.000853944	0.0783108	no	no	yes	yes	no
LZM48294	2.41732	5.19062	0.000923639	0.0340436	no	no	no	no	yes
LZM01184	-2.37154	10.6635	0.000911078	0.0817496	no	no	no	no	no
LZM04466	-2.63611	8.99049	0.000900996	0.081195	no	no	no	no	no
LZM13947	-2.73488	8.97824	0.000651587	0.0655269	no	no	no	no	no
LZM01200	-2.799	8.70276	0.000533418	0.0544596	no	no	no	no	no
LZM12464	-2.86032	9.50631	0.000191741	0.0287395	no	no	no	no	no
LZM14080	-2.98431	9.61298	0.000105698	0.0191331	no	no	no	no	no
LZM16366	-2.99957	8.44148	0.000443706	0.0521844	yes	no	no	no	no
LZM00062	-3.00595	8.06463	0.000883102	0.0799284	no	no	no	yes	no
LZM05260	-3.02052	9.11901	0.000188859	0.0286969	no	no	no	no	no
LZM03913	-3.10929	7.91214	0.000879821	0.0799284	no	no	no	no	no
LZM15902	-3.26364	8.04166	0.000469533	0.0544596	no	no	no	no	no
LZM16952	-3.34655	7.45684	0.000681598	0.0675624	yes	no	no	no	no
LZM01291	-3.37824	10.7793	7.38419e-06	0.00274494	no	no	no	no	no
LZM29114	-3.3839	7.48769	0.000571838	0.0580681	no	no	no	no	no
LZM12402	-3.40005	8.7854	6.12017e-05	0.012869	no	no	no	no	no
LZM16457	-3.4203	7.51788	0.000481147	0.0544596	no	no	no	no	no
LZM12417	-3.42324	7.88667	0.000436421	0.0516191	no	no	no	no	no
LZM12434	-3.4558	7.54744	0.000405979	0.048293	no	no	no	no	no
LZM48210	-3.48147	6.37753	4.14381e-06	0.000572809	no	no	yes	no	yes
LZM16170	-3.49993	9.91269	8.23502e-06	0.00285714	no	no	yes	no	yes
LZM03912	-3.54723	8.73385	4.33639e-05	0.0100301	yes	no	no	no	no
LZM12462	-3.55299	7.99724	0.000259049	0.0354778	no	no	no	no	no
LZM15915	-3.62129	7.68656	0.000211308	0.0308658	no	no	no	no	no
LZM12364	-3.65222	7.7128	0.000180606	0.0276446	no	no	no	no	no
LZM02752	-3.73761	8.4507	4.75578e-05	0.010761	no	no	no	no	no
LZM03932	-3.85198	7.88399	0.000168571	0.0259936	no	no	no	no	no
LZM48147	-3.92979	7.95144	0.000128791	0.0212719	no	no	no	no	no
LZM15770	-3.94282	7.45368	0.000191901	0.0287395	no	no	no	no	no
LZM14267	-4.02741	8.03663	7.67128e-05	0.0149246	no	no	no	no	no
LZM13532	-4.13064	9.4399	1.14752e-06	0.00064562	no	no	no	no	no
LZM14812	-4.28495	6.92608	0.000621965	0.0628517	no	no	no	no	no
LZM13209	-4.33912	6.97078	0.000488131	0.0544596	yes	no	no	no	no
LZM13645	-4.39133	7.01409	0.000385253	0.0467575	no	no	no	no	no
LZM04197	-4.39133	7.01409	0.000385253	0.0467575	no	no	no	no	no
LZM14303	-4.43731	7.88131	1.97573e-05	0.00604835	no	no	no	no	no
LZM15422	-4.78447	8.19066	3.08876e-06	0.00142886	no	no	no	no	no
LZM28581	-4.82503	8.22724	2.43143e-06	0.00118635	no	no	no	no	no
LZM04347	-4.97676	8.36477	1.09757e-06	0.000634669	no	no	no	no	no
LZM15673	-5.43833	7.92405	2.84614e-06	0.00134655	yes	no	no	no	no
LZM28522	-5.86315	9.18777	6.19895e-09	7.16908e-06	yes	no	no	no	no
LZM16209	-5.95436	8.39503	1.6303e-07	0.000130531	yes	no	no	no	no
LZM16511	-7.05302	6.43856	0.000726851	0.0675624	no	no	no	no	no
LZM05990	-7.05302	6.43856	0.000726851	0.0675624	no	no	no	no	no
LZM12335	-7.05302	6.43856	0.000726851	0.0675624	no	no	no	no	yes
LZM17513	-7.05302	6.43856	0.000726851	0.0675624	no	no	yes	no	no
LZM05444	-7.05302	6.43856	0.000726851	0.0675624	no	no	no	no	no
LZM02644	-7.05302	6.43856	0.000726851	0.0675624	yes	no	no	no	no
LZM17251	-7.05302	6.43856	0.000726851	0.0675624	no	no	no	no	no
LZM02553	-7.05302	6.43856	0.000726851	0.0675624	yes	no	no	no	no
LZM17398	-7.13045	6.50131	0.000530405	0.0544596	yes	no	no	no	no
LZM04141	-7.13045	6.50131	0.000530405	0.0544596	yes	no	no	no	no
LZM14180	-7.13045	6.50131	0.000530405	0.0544596	no	no	no	no	no
LZM12433	-7.13045	6.50131	0.000530405	0.0544596	no	no	no	no	yes
LZM05425	-7.13045	6.50131	0.000530405	0.0544596	yes	no	no	no	no
LZM28312	-7.13045	6.50131	0.000530405	0.0544596	no	no	no	no	no
LZM03721	-7.20394	6.56138	0.000530405	0.0544596	no	no	no	no	no
LZM04244	-7.20394	6.56138	0.000530405	0.0544596	no	no	no	yes	no
LZM28886	-7.20394	6.56138	0.000530405	0.0544596	no	no	no	no	no
LZM14215	-7.20394	6.56138	0.000530405	0.0544596	no	no	no	no	no
LZM00169	-7.20394	6.56138	0.000530405	0.0544596	no	no	no	no	no
LZM03797	-7.20394	6.56138	0.000530405	0.0544596	yes	no	no	no	no
LZM13913	-7.20394	6.56138	0.000530405	0.0544596	no	no	no	no	no
LZM14052	-7.27386	6.61899	0.000390825	0.0467575	no	no	no	no	no
LZM14571	-7.27386	6.61899	0.000390825	0.0467575	no	no	no	no	no
LZM12367	-7.27386	6.61899	0.000390825	0.0467575	no	no	no	no	no
LZM14960	-7.27386	6.61899	0.000390825	0.0467575	no	no	no	no	no
LZM13781	-7.27386	6.61899	0.000390825	0.0467575	no	no	no	no	no
LZM14560	-7.34055	6.67432	0.000290613	0.0379119	no	no	no	no	no
LZM01339	-7.34055	6.67432	0.000290613	0.0379119	no	no	no	no	no
LZM02194	-7.34055	6.67432	0.000290613	0.0379119	no	no	no	no	no
LZM16085	-7.34055	6.67432	0.000290613	0.0379119	no	no	no	no	no
LZM28596	-7.4043	6.72755	0.00021796	0.0308658	no	no	no	no	no
LZM05372	-7.4043	6.72755	0.00021796	0.0308658	no	no	no	no	no
LZM12353	-7.46534	6.77883	0.000164799	0.0256016	no	no	no	no	no
LZM01278	-7.52391	6.82831	0.000125561	0.0209104	no	no	no	no	no
LZM29108	-7.52391	6.82831	0.000125561	0.0209104	no	no	no	no	no
LZM03572	-7.58019	6.8761	9.63608e-05	0.0177515	no	no	no	no	no
LZM02863	-7.58019	6.8761	9.63608e-05	0.0177515	no	no	no	no	no
LZM17930	-7.63436	6.92232	7.44607e-05	0.0146231	yes	no	no	no	no
LZM28570	-7.63436	6.92232	7.44607e-05	0.0146231	no	no	no	no	no
LZM14982	-7.68657	6.96707	5.79138e-05	0.012302	no	no	no	no	no
LZM04279	-7.78564	7.0525	3.56805e-05	0.00853748	yes	no	no	no	no
LZM16644	-7.78564	7.0525	3.56805e-05	0.00853748	no	no	no	no	no
LZM15418	-7.83273	7.09334	2.82471e-05	0.00730905	no	no	no	no	no
LZM17119	-7.83273	7.09334	2.82471e-05	0.00730905	no	no	no	no	no
LZM15628	-7.83273	7.09334	2.82471e-05	0.00730905	no	no	no	no	no
LZM27746	-7.87834	7.13303	2.82471e-05	0.00730905	no	no	no	no	no
LZM28957	-7.92254	7.17163	2.24824e-05	0.00634214	no	no	no	no	no
LZM12444	-7.96544	7.2092	1.79859e-05	0.00567291	no	no	no	no	no
LZM15716	-8.08696	7.31623	9.4751e-06	0.00308193	no	no	no	no	no
LZM04639	-8.19904	7.4157	5.18875e-06	0.00200026	no	no	no	no	no
LZM01261	-8.36842	7.5673	2.45054e-06	0.00118635	no	yes	no	yes	yes
LZM14269	-8.40003	7.59576	2.04881e-06	0.00104025	no	no	no	no	no
LZM01172	-8.82956	7.98699	1.93558e-07	0.000149233	no	no	no	no	no
LZM29027	-8.94122	8.08997	1.12212e-07	9.73298e-05	no	no	no	no	no
LZM01234	-9.06471	8.2044	5.21778e-08	5.17231e-05	no	no	no	no	no
LZM16045	-9.79268	8.88918	6.93525e-10	1.20309e-06	no	no	no	no	no
LZM00136	-10.3571	9.42984	2.04429e-11	4.72843e-08	no	no	no	no	no

## Sheet: Leaf-96hrs
LncRNA	logFC	logCPM	PValue	FDR	exclusive	Boerner & McGinnis	Li et al.	Wang et al.	Zhang et al.
LZM16003	11.7361	10.4364	2.49382e-15	3.18718e-11	no	no	no	no	no
LZM03289	11.5965	10.2991	6.31609e-15	4.62548e-11	yes	no	no	no	no
LZM04599	10.8722	9.59073	7.47116e-13	3.28283e-09	yes	no	no	no	no
LZM48231	10.5589	4.58403	6.7366e-11	2.82423e-08	no	no	yes	no	yes
LZM12230	10.4575	9.18853	1.12401e-11	2.05787e-08	no	no	no	no	no
LZM16074	10.3238	9.0596	2.56446e-11	4.02437e-08	no	no	no	no	no
LZM01296	10.239	8.97796	4.35548e-11	6.37932e-08	no	no	no	no	no
LZM02857	10.1301	8.87343	8.66618e-11	1.11998e-07	no	no	no	no	no
LZM04165	9.92824	8.68023	2.99224e-10	3.45998e-07	yes	no	no	no	no
LZM16915	9.82726	8.58397	5.92055e-10	6.19403e-07	no	no	no	no	no
LZM04711	9.71867	8.48075	1.13224e-09	9.95011e-07	no	no	no	no	no
LZM12446	9.71867	8.48075	1.13224e-09	9.95011e-07	no	no	no	no	no
LZM03976	9.68059	8.44462	1.46024e-09	1.2339e-06	no	no	no	no	no
LZM15364	9.48819	8.26272	4.33351e-09	3.17358e-06	no	no	no	no	no
LZM28546	9.19586	7.98848	2.56226e-08	1.40732e-05	yes	no	no	no	no
LZM29249	9.12199	7.91962	3.63334e-08	1.81419e-05	yes	no	no	no	no
LZM14167	9.04413	7.84725	5.90433e-08	2.44751e-05	no	no	no	no	no
LZM12390	9.02399	7.82857	6.69157e-08	2.62525e-05	no	yes	no	no	no
LZM14981	8.98285	7.79045	8.63636e-08	3.17916e-05	yes	no	no	no	no
LZM03467	8.96183	7.77099	9.83586e-08	3.48538e-05	no	no	no	yes	no
LZM29534	8.9405	7.75127	1.12212e-07	3.79276e-05	no	no	no	no	no
LZM12441	8.89687	7.71098	1.28242e-07	4.20519e-05	no	no	no	no	no
LZM04583	8.87455	7.6904	1.46828e-07	4.72109e-05	yes	no	no	no	no
LZM13686	8.85188	7.66951	1.6842e-07	5.13916e-05	no	no	no	no	no
LZM12236	8.85188	7.66951	1.6842e-07	5.13916e-05	no	no	no	no	no
LZM28618	8.78164	7.60494	2.57175e-07	7.24375e-05	no	no	no	no	no
LZM04025	8.78164	7.60494	2.57175e-07	7.24375e-05	no	no	no	no	no
LZM04337	8.78164	7.60494	2.57175e-07	7.24375e-05	no	no	yes	no	no
LZM48341	8.77911	2.92943	2.97358e-07	2.72381e-05	yes	no	no	no	no
LZM12131	8.75745	7.58274	2.97358e-07	8.1662e-05	no	no	no	no	no
LZM33706	8.68234	7.51398	4.65727e-07	0.000114967	no	no	no	no	no
LZM05300	8.65641	7.4903	5.43348e-07	0.000129754	no	no	no	no	no
LZM31048	8.63001	7.46621	5.43348e-07	0.000129754	no	no	no	no	no
LZM05251	8.60311	7.44171	6.35441e-07	0.000148517	yes	no	no	no	no
LZM29573	8.5757	7.41677	7.45e-07	0.000168739	no	no	no	no	no
LZM03276	8.51927	7.36554	1.03208e-06	0.000220143	yes	no	no	no	no
LZM05931	8.4902	7.33921	1.21973e-06	0.000251527	no	no	no	no	no
LZM02998	8.46054	7.31238	1.4456e-06	0.000281061	no	no	no	no	no
LZM13514	8.46054	7.31238	1.4456e-06	0.000281061	no	no	no	no	no
LZM02636	8.46054	7.31238	1.4456e-06	0.000281061	yes	no	no	no	no
LZM15826	8.3677	7.22868	2.45054e-06	0.0004048	no	no	no	no	no
LZM03135	8.3677	7.22868	2.45054e-06	0.0004048	no	no	no	no	yes
LZM15538	8.3677	7.22868	2.45054e-06	0.0004048	no	no	yes	no	no
LZM05001	8.3677	7.22868	2.45054e-06	0.0004048	yes	no	no	no	no
LZM20183	8.3677	7.22868	2.45054e-06	0.0004048	no	no	no	no	no
LZM04559	8.33538	7.19964	2.94065e-06	0.000461471	no	no	no	no	no
LZM16200	8.33538	7.19964	2.94065e-06	0.000461471	no	no	no	no	no
LZM16540	8.26848	7.1397	3.54078e-06	0.000525614	no	no	no	no	no
LZM29556	8.26848	7.1397	3.54078e-06	0.000525614	no	no	no	no	no
LZM29446	8.26848	7.1397	3.54078e-06	0.000525614	yes	no	no	no	no
LZM23001	8.23382	7.10874	4.27844e-06	0.000610372	yes	no	no	no	no
LZM16392	8.19832	7.07709	5.18875e-06	0.000695102	no	no	no	no	no
LZM01004	8.19832	7.07709	5.18875e-06	0.000695102	no	no	no	no	no
LZM28520	8.19832	7.07709	5.18875e-06	0.000695102	no	no	no	no	no
LZM29115	8.19832	7.07709	5.18875e-06	0.000695102	no	no	no	no	no
LZM14417	8.19832	7.07709	5.18875e-06	0.000695102	no	no	no	no	no
LZM11184	8.16192	7.04471	6.31674e-06	0.000811571	no	no	no	no	no
LZM13692	8.16192	7.04471	6.31674e-06	0.000811571	no	no	no	no	no
LZM02130	8.16192	7.04471	6.31674e-06	0.000811571	yes	no	no	no	no
LZM04049	8.12458	7.01158	7.72046e-06	0.000937118	yes	no	no	no	no
LZM05534	8.12458	7.01158	7.72046e-06	0.000937118	yes	no	no	no	no
LZM17238	8.12458	7.01158	7.72046e-06	0.000937118	no	no	no	no	no
LZM15799	8.12458	7.01158	7.72046e-06	0.000937118	yes	no	no	no	no
LZM15231	8.12458	7.01158	7.72046e-06	0.000937118	no	no	no	no	no
LZM01329	8.10644	11.0244	2.9014e-15	3.18718e-11	no	no	no	no	no
LZM13787	8.08624	6.97764	9.4751e-06	0.00109562	yes	no	no	no	no
LZM15638	8.08624	6.97764	9.4751e-06	0.00109562	no	no	no	no	no
LZM04435	8.08624	6.97764	9.4751e-06	0.00109562	yes	no	no	no	no
LZM16478	8.08624	6.97764	9.4751e-06	0.00109562	no	no	no	no	no
LZM04604	8.08624	6.97764	9.4751e-06	0.00109562	yes	no	no	no	no
LZM24907	8.04686	6.94286	1.16786e-05	0.0012829	no	no	no	yes	no
LZM03713	8.04686	6.94286	1.16786e-05	0.0012829	no	no	no	no	no
LZM05242	8.04686	6.94286	1.16786e-05	0.0012829	no	no	no	no	no
LZM16488	8.04686	6.94286	1.16786e-05	0.0012829	no	no	no	no	no
LZM41800	8.04686	6.94286	1.16786e-05	0.0012829	no	no	no	no	no
LZM13935	8.04686	6.94286	1.16786e-05	0.0012829	no	no	no	no	no
LZM21959	8.00638	6.9072	1.44592e-05	0.0015572	no	no	no	no	no
LZM16406	8.00638	6.9072	1.44592e-05	0.0015572	yes	no	no	no	no
LZM14973	7.96472	6.87062	1.79859e-05	0.00185516	no	no	no	no	no
LZM15461	7.96472	6.87062	1.79859e-05	0.00185516	yes	no	no	no	no
LZM28831	7.96472	6.87062	1.79859e-05	0.00185516	no	no	no	no	no
LZM02657	7.96472	6.87062	1.79859e-05	0.00185516	no	no	no	no	no
LZM15031	7.96472	6.87062	1.79859e-05	0.00185516	no	no	no	no	no
LZM16105	7.96472	6.87062	1.79859e-05	0.00185516	no	no	yes	no	no
LZM01266	7.92183	6.83305	2.24824e-05	0.00221497	no	no	no	no	no
LZM31418	7.92183	6.83305	2.24824e-05	0.00221497	no	no	no	no	no
LZM05193	7.92183	6.83305	2.24824e-05	0.00221497	no	no	no	no	no
LZM04384	7.92183	6.83305	2.24824e-05	0.00221497	yes	no	no	no	no
LZM12340	7.92183	6.83305	2.24824e-05	0.00221497	no	yes	no	no	no
LZM17181	7.87762	6.79446	2.82471e-05	0.00258578	no	no	no	no	no
LZM16719	7.87762	6.79446	2.82471e-05	0.00258578	no	no	no	no	no
LZM16046	7.87762	6.79446	2.82471e-05	0.00258578	no	no	no	no	no
LZM18810	7.87762	6.79446	2.82471e-05	0.00258578	yes	no	no	no	no
LZM04342	7.87762	6.79446	2.82471e-05	0.00258578	no	no	no	no	no
LZM29802	7.87762	6.79446	2.82471e-05	0.00258578	no	no	no	no	no
LZM48336	7.8669	2.12592	2.82471e-05	0.00108699	no	no	no	no	no
LZM04147	7.83201	6.75477	2.82471e-05	0.00258578	yes	no	no	no	no
LZM17138	7.83201	6.75477	2.82471e-05	0.00258578	no	no	no	no	no
LZM34716	7.83201	6.75477	2.82471e-05	0.00258578	no	no	no	no	no
LZM12226	7.78492	6.71394	3.56805e-05	0.00312429	no	no	yes	no	no
LZM32224	7.78492	6.71394	3.56805e-05	0.00312429	no	no	no	no	no
LZM05522	7.78492	6.71394	3.56805e-05	0.00312429	no	no	no	no	no
LZM04999	7.78492	6.71394	3.56805e-05	0.00312429	yes	no	no	no	no
LZM01297	7.78492	6.71394	3.56805e-05	0.00312429	no	no	no	no	no
LZM03644	7.78492	6.71394	3.56805e-05	0.00312429	no	no	no	no	no
LZM09886	7.73623	6.67188	4.53239e-05	0.00372946	yes	no	no	no	no
LZM04303	7.73623	6.67188	4.53239e-05	0.00372946	yes	no	no	no	no
LZM20273	7.73623	6.67188	4.53239e-05	0.00372946	no	no	no	no	no
LZM15396	7.73623	6.67188	4.53239e-05	0.00372946	yes	no	no	no	no
LZM05632	7.73623	6.67188	4.53239e-05	0.00372946	yes	no	no	no	no
LZM29803	7.73623	6.67188	4.53239e-05	0.00372946	no	no	no	no	no
LZM31835	7.68585	6.62852	5.79138e-05	0.004496	no	no	no	no	no
LZM15692	7.68585	6.62852	5.79138e-05	0.004496	yes	no	no	no	no
LZM05235	7.68585	6.62852	5.79138e-05	0.004496	no	no	no	no	no
LZM01320	7.68585	6.62852	5.79138e-05	0.004496	no	no	no	yes	yes
LZM05052	7.68585	6.62852	5.79138e-05	0.004496	yes	no	no	no	no
LZM16902	7.68585	6.62852	5.79138e-05	0.004496	no	no	no	no	no
LZM14823	7.68585	6.62852	5.79138e-05	0.004496	no	no	no	no	no
LZM15764	7.68585	6.62852	5.79138e-05	0.004496	no	no	no	no	no
LZM28704	7.68585	6.62852	5.79138e-05	0.004496	no	no	no	no	no
LZM31456	7.68585	6.62852	5.79138e-05	0.004496	no	no	no	no	no
LZM04139	7.68585	6.62852	5.79138e-05	0.004496	no	no	no	no	no
LZM29811	7.63364	6.58378	7.44607e-05	0.00531137	yes	no	no	no	no
LZM08522	7.63364	6.58378	7.44607e-05	0.00531137	no	no	no	no	no
LZM24252	7.63364	6.58378	7.44607e-05	0.00531137	no	no	no	no	no
LZM05487	7.63364	6.58378	7.44607e-05	0.00531137	yes	no	no	no	no
LZM05629	7.63364	6.58378	7.44607e-05	0.00531137	no	no	no	no	no
LZM16571	7.63364	6.58378	7.44607e-05	0.00531137	yes	no	no	no	no
LZM20230	7.63364	6.58378	7.44607e-05	0.00531137	no	no	no	no	no
LZM14660	7.63364	6.58378	7.44607e-05	0.00531137	no	no	no	no	no
LZM16531	7.63364	6.58378	7.44607e-05	0.00531137	yes	no	no	no	no
LZM04063	7.63364	6.58378	7.44607e-05	0.00531137	no	no	no	no	no
LZM16185	7.63364	6.58378	7.44607e-05	0.00531137	no	no	no	no	no
LZM15684	7.63364	6.58378	7.44607e-05	0.00531137	no	no	no	no	no
LZM04769	7.63364	6.58378	7.44607e-05	0.00531137	yes	no	no	no	no
LZM03169	7.63364	6.58378	7.44607e-05	0.00531137	no	no	no	no	no
LZM10195	7.63364	6.58378	7.44607e-05	0.00531137	no	no	no	yes	no
LZM15890	7.63364	6.58378	7.44607e-05	0.00531137	yes	no	no	no	no
LZM18159	7.63364	6.58378	7.44607e-05	0.00531137	yes	no	no	no	no
LZM02220	7.63364	6.58378	7.44607e-05	0.00531137	no	no	no	no	no
LZM06014	7.63364	6.58378	7.44607e-05	0.00531137	no	no	no	no	no
LZM01756	7.57947	6.53757	9.63608e-05	0.00622278	no	no	no	no	no
LZM12466	7.57947	6.53757	9.63608e-05	0.00622278	no	no	no	no	no
LZM15497	7.57947	6.53757	9.63608e-05	0.00622278	no	no	no	no	no
LZM28901	7.57947	6.53757	9.63608e-05	0.00622278	no	no	no	no	no
LZM05151	7.57947	6.53757	9.63608e-05	0.00622278	yes	no	no	no	no
LZM15458	7.57947	6.53757	9.63608e-05	0.00622278	no	no	no	no	no
LZM17094	7.57947	6.53757	9.63608e-05	0.00622278	no	no	no	no	no
LZM29922	7.57947	6.53757	9.63608e-05	0.00622278	no	no	no	no	no
LZM15924	7.57947	6.53757	9.63608e-05	0.00622278	yes	no	no	no	no
LZM17132	7.57947	6.53757	9.63608e-05	0.00622278	no	no	no	yes	no
LZM13407	7.57947	6.53757	9.63608e-05	0.00622278	no	no	no	yes	no
LZM07501	7.57947	6.53757	9.63608e-05	0.00622278	no	no	no	no	no
LZM12366	7.57947	6.53757	9.63608e-05	0.00622278	no	no	no	no	no
LZM33377	7.57947	6.53757	9.63608e-05	0.00622278	no	no	no	no	no
LZM00916	7.57947	6.53757	9.63608e-05	0.00622278	no	no	no	no	no
LZM09009	7.57947	6.53757	9.63608e-05	0.00622278	no	no	no	no	no
LZM16202	7.57947	6.53757	9.63608e-05	0.00622278	no	no	no	no	no
LZM48214	7.54652	1.85392	0.000125561	0.00336718	no	no	no	no	no
LZM18793	7.52319	6.48978	0.000125561	0.00739565	no	no	no	no	no
LZM28258	7.52319	6.48978	0.000125561	0.00739565	no	no	no	no	no
LZM05325	7.52319	6.48978	0.000125561	0.00739565	yes	no	no	no	no
LZM29248	7.52319	6.48978	0.000125561	0.00739565	no	no	no	no	no
LZM19906	7.52319	6.48978	0.000125561	0.00739565	yes	no	no	no	no
LZM16097	7.52319	6.48978	0.000125561	0.00739565	yes	no	no	no	no
LZM31432	7.52319	6.48978	0.000125561	0.00739565	no	no	no	no	no
LZM18547	7.52319	6.48978	0.000125561	0.00739565	no	no	no	no	no
LZM10581	7.52319	6.48978	0.000125561	0.00739565	no	no	no	yes	no
LZM11236	7.52319	6.48978	0.000125561	0.00739565	no	no	no	no	no
LZM04546	7.52319	6.48978	0.000125561	0.00739565	yes	no	no	no	no
LZM01438	7.52319	6.48978	0.000125561	0.00739565	no	no	no	no	no
LZM10597	7.52319	6.48978	0.000125561	0.00739565	no	no	no	no	no
LZM17103	7.52319	6.48978	0.000125561	0.00739565	no	no	no	no	no
LZM00854	7.52319	6.48978	0.000125561	0.00739565	yes	no	no	no	no
LZM06540	7.52319	6.48978	0.000125561	0.00739565	no	no	no	no	no
LZM40837	7.52319	6.48978	0.000125561	0.00739565	no	no	no	no	no
LZM03806	7.46462	6.44031	0.000164799	0.00864113	yes	no	no	no	no
LZM00900	7.46462	6.44031	0.000164799	0.00864113	no	no	no	no	no
LZM05076	7.46462	6.44031	0.000164799	0.00864113	no	no	no	no	no
LZM15410	7.46462	6.44031	0.000164799	0.00864113	no	no	no	no	no
LZM08248	7.46462	6.44031	0.000164799	0.00864113	no	no	no	no	no
LZM30112	7.46462	6.44031	0.000164799	0.00864113	no	no	no	no	no
LZM05463	7.46462	6.44031	0.000164799	0.00864113	no	no	no	no	no
LZM22408	7.46462	6.44031	0.000164799	0.00864113	no	no	no	no	no
LZM22962	7.46462	6.44031	0.000164799	0.00864113	no	no	no	no	no
LZM44395	7.46462	6.44031	0.000164799	0.00864113	no	no	no	no	no
LZM04037	7.46462	6.44031	0.000164799	0.00864113	yes	no	no	no	no
LZM41549	7.46462	6.44031	0.000164799	0.00864113	no	no	no	no	no
LZM00425	7.46462	6.44031	0.000164799	0.00864113	no	no	no	no	no
LZM32146	7.46462	6.44031	0.000164799	0.00864113	no	no	no	no	no
LZM14606	7.46462	6.44031	0.000164799	0.00864113	no	no	no	no	no
LZM32549	7.46462	6.44031	0.000164799	0.00864113	no	no	no	no	no
LZM32446	7.46462	6.44031	0.000164799	0.00864113	no	no	no	no	no
LZM10262	7.46462	6.44031	0.000164799	0.00864113	no	no	no	no	no
LZM25076	7.46462	6.44031	0.000164799	0.00864113	no	no	no	no	no
LZM04404	7.46462	6.44031	0.000164799	0.00864113	no	no	no	no	no
LZM28151	7.46462	6.44031	0.000164799	0.00864113	no	no	no	no	no
LZM18029	7.46462	6.44031	0.000164799	0.00864113	no	no	no	no	no
LZM04038	7.46462	6.44031	0.000164799	0.00864113	no	no	no	no	no
LZM28267	7.46462	6.44031	0.000164799	0.00864113	no	no	no	no	no
LZM33350	7.40358	6.38903	0.00021796	0.0104783	no	no	no	no	no
LZM02416	7.40358	6.38903	0.00021796	0.0104783	no	no	no	no	no
LZM15834	7.40358	6.38903	0.00021796	0.0104783	no	no	no	no	no
LZM19306	7.40358	6.38903	0.00021796	0.0104783	no	no	no	no	no
LZM01305	7.40358	6.38903	0.00021796	0.0104783	no	no	no	no	no
LZM13223	7.40358	6.38903	0.00021796	0.0104783	no	no	no	no	no
LZM15574	7.40358	6.38903	0.00021796	0.0104783	no	no	no	no	no
LZM00891	7.40358	6.38903	0.00021796	0.0104783	no	no	no	no	no
LZM38925	7.40358	6.38903	0.00021796	0.0104783	no	no	no	no	no
LZM14682	7.40358	6.38903	0.00021796	0.0104783	no	no	no	no	no
LZM39404	7.40358	6.38903	0.00021796	0.0104783	no	no	no	no	no
LZM35611	7.40358	6.38903	0.00021796	0.0104783	no	no	no	no	no
LZM15506	7.40358	6.38903	0.00021796	0.0104783	no	no	no	no	no
LZM30090	7.40358	6.38903	0.00021796	0.0104783	no	no	no	no	no
LZM32177	7.40358	6.38903	0.00021796	0.0104783	yes	no	no	no	no
LZM21077	7.40358	6.38903	0.00021796	0.0104783	no	no	no	no	no
LZM34045	7.40358	6.38903	0.00021796	0.0104783	no	no	no	no	no
LZM28980	7.33984	6.3358	0.000290613	0.0130568	no	no	no	no	no
LZM13506	7.33984	6.3358	0.000290613	0.0130568	yes	no	no	no	no
LZM14146	7.33984	6.3358	0.000290613	0.0130568	no	no	no	no	no
LZM31044	7.33984	6.3358	0.000290613	0.0130568	yes	no	no	no	no
LZM20533	7.33984	6.3358	0.000290613	0.0130568	no	no	no	no	no
LZM04386	7.33984	6.3358	0.000290613	0.0130568	yes	no	no	no	no
LZM17686	7.33984	6.3358	0.000290613	0.0130568	no	no	no	no	no
LZM24909	7.33984	6.3358	0.000290613	0.0130568	no	no	no	no	no
LZM27793	7.33984	6.3358	0.000290613	0.0130568	yes	no	no	no	no
LZM15178	7.33984	6.3358	0.000290613	0.0130568	no	no	no	no	no
LZM29598	7.33984	6.3358	0.000290613	0.0130568	yes	no	no	no	no
LZM20422	7.33984	6.3358	0.000290613	0.0130568	no	no	no	no	no
LZM02224	7.33984	6.3358	0.000290613	0.0130568	no	no	no	no	no
LZM03032	7.33984	6.3358	0.000290613	0.0130568	no	no	no	no	no
LZM00376	7.33984	6.3358	0.000290613	0.0130568	no	no	no	no	no
LZM00391	7.33984	6.3358	0.000290613	0.0130568	no	no	no	no	no
LZM29407	7.33984	6.3358	0.000290613	0.0130568	yes	no	no	no	no
LZM28726	7.27315	6.28048	0.000390825	0.0159303	no	no	no	no	no
LZM36186	7.27315	6.28048	0.000390825	0.0159303	no	no	yes	no	no
LZM08376	7.27315	6.28048	0.000390825	0.0159303	no	no	no	no	no
LZM14972	7.27315	6.28048	0.000390825	0.0159303	no	no	no	no	no
LZM19172	7.27315	6.28048	0.000390825	0.0159303	no	no	no	no	no
LZM14042	7.27315	6.28048	0.000390825	0.0159303	no	no	no	no	no
LZM31665	7.27315	6.28048	0.000390825	0.0159303	no	no	no	no	no
LZM14344	7.27315	6.28048	0.000390825	0.0159303	no	no	no	no	no
LZM02571	7.27315	6.28048	0.000390825	0.0159303	no	no	no	no	no
LZM17983	7.27315	6.28048	0.000390825	0.0159303	no	no	no	no	no
LZM00511	7.27315	6.28048	0.000390825	0.0159303	no	no	no	no	no
LZM34182	7.27315	6.28048	0.000390825	0.0159303	no	no	no	no	no
LZM29610	7.27315	6.28048	0.000390825	0.0159303	no	no	no	no	no
LZM00920	7.27315	6.28048	0.000390825	0.0159303	no	no	no	no	no
LZM39944	7.27315	6.28048	0.000390825	0.0159303	no	no	no	no	no
LZM00885	7.27315	6.28048	0.000390825	0.0159303	no	no	no	no	no
LZM24608	7.27315	6.28048	0.000390825	0.0159303	yes	no	no	no	no
LZM03238	7.20322	6.22289	0.000530405	0.0182083	yes	no	no	no	no
LZM34479	7.20322	6.22289	0.000530405	0.0182083	no	no	no	no	no
LZM10121	7.20322	6.22289	0.000530405	0.0182083	yes	no	no	no	no
LZM22662	7.20322	6.22289	0.000530405	0.0182083	no	no	no	no	no
LZM03733	7.20322	6.22289	0.000530405	0.0182083	no	no	no	no	no
LZM03768	7.20322	6.22289	0.000530405	0.0182083	no	no	no	no	no
LZM10562	7.20322	6.22289	0.000530405	0.0182083	no	no	no	no	no
LZM05358	7.20322	6.22289	0.000530405	0.0182083	no	no	no	no	no
LZM00498	7.20322	6.22289	0.000530405	0.0182083	no	no	no	no	no
LZM08504	7.20322	6.22289	0.000530405	0.0182083	no	no	yes	no	no
LZM18060	7.20322	6.22289	0.000530405	0.0182083	no	no	no	no	no
LZM31883	7.20322	6.22289	0.000530405	0.0182083	no	no	no	no	no
LZM15610	7.20322	6.22289	0.000530405	0.0182083	yes	no	no	no	no
LZM05291	7.20322	6.22289	0.000530405	0.0182083	no	no	no	no	no
LZM00540	7.20322	6.22289	0.000530405	0.0182083	no	no	no	no	no
LZM21072	7.20322	6.22289	0.000530405	0.0182083	no	no	no	no	no
LZM16352	7.20322	6.22289	0.000530405	0.0182083	no	no	no	no	no
LZM37700	7.20322	6.22289	0.000530405	0.0182083	no	no	no	no	no
LZM12136	7.20322	6.22289	0.000530405	0.0182083	no	no	no	no	no
LZM12209	7.20322	6.22289	0.000530405	0.0182083	no	no	no	no	no
LZM29824	7.20322	6.22289	0.000530405	0.0182083	no	no	no	no	no
LZM23859	7.20322	6.22289	0.000530405	0.0182083	no	no	no	no	no
LZM15551	7.20322	6.22289	0.000530405	0.0182083	yes	no	no	no	no
LZM29835	7.20322	6.22289	0.000530405	0.0182083	no	no	no	no	no
LZM03922	7.20322	6.22289	0.000530405	0.0182083	no	no	no	no	no
LZM17375	7.20322	6.22289	0.000530405	0.0182083	no	no	no	no	no
LZM19165	7.20322	6.22289	0.000530405	0.0182083	no	no	no	no	no
LZM13914	7.20322	6.22289	0.000530405	0.0182083	no	no	no	no	no
LZM33676	7.20322	6.22289	0.000530405	0.0182083	no	no	no	no	no
LZM04824	7.20322	6.22289	0.000530405	0.0182083	no	no	no	no	no
LZM42318	7.12974	6.16282	0.000530405	0.0182083	no	no	no	no	no
LZM31088	7.12974	6.16282	0.000530405	0.0182083	no	no	no	no	no
LZM34391	7.12974	6.16282	0.000530405	0.0182083	no	no	no	no	no
LZM03130	7.12974	6.16282	0.000530405	0.0182083	no	no	no	no	no
LZM16825	7.12974	6.16282	0.000530405	0.0182083	no	no	no	no	no
LZM03693	7.12974	6.16282	0.000530405	0.0182083	no	no	no	no	no
LZM00411	7.12974	6.16282	0.000530405	0.0182083	yes	no	no	no	no
LZM04900	7.12974	6.16282	0.000530405	0.0182083	no	no	no	no	no
LZM07420	7.12974	6.16282	0.000530405	0.0182083	no	no	no	no	no
LZM01153	7.12974	6.16282	0.000530405	0.0182083	no	no	no	no	no
LZM03254	7.12974	6.16282	0.000530405	0.0182083	no	no	no	no	no
LZM18150	7.12974	6.16282	0.000530405	0.0182083	yes	no	no	no	no
LZM04975	7.12974	6.16282	0.000530405	0.0182083	no	no	no	no	no
LZM05494	7.12974	6.16282	0.000530405	0.0182083	no	no	no	no	no
LZM21987	7.12974	6.16282	0.000530405	0.0182083	no	no	no	no	no
LZM03098	7.12974	6.16282	0.000530405	0.0182083	yes	no	no	no	no
LZM32456	7.12974	6.16282	0.000530405	0.0182083	no	no	no	no	no
LZM30114	7.12974	6.16282	0.000530405	0.0182083	no	no	no	no	no
LZM16925	7.12974	6.16282	0.000530405	0.0182083	yes	no	no	no	no
LZM15654	7.12974	6.16282	0.000530405	0.0182083	no	no	no	no	no
LZM07456	7.12974	6.16282	0.000530405	0.0182083	no	no	no	no	no
LZM03219	7.12974	6.16282	0.000530405	0.0182083	no	no	yes	no	no
LZM34759	7.12974	6.16282	0.000530405	0.0182083	no	no	no	no	no
LZM03926	7.12974	6.16282	0.000530405	0.0182083	no	no	no	no	no
LZM06878	7.12974	6.16282	0.000530405	0.0182083	no	no	no	no	no
LZM00472	7.12974	6.16282	0.000530405	0.0182083	no	no	no	no	no
LZM03450	7.12974	6.16282	0.000530405	0.0182083	no	no	no	no	no
LZM18285	7.12974	6.16282	0.000530405	0.0182083	no	no	no	no	no
LZM30141	7.12974	6.16282	0.000530405	0.0182083	no	no	no	no	no
LZM28432	7.12974	6.16282	0.000530405	0.0182083	no	no	no	no	no
LZM11046	7.12974	6.16282	0.000530405	0.0182083	yes	no	no	no	no
LZM27942	7.12974	6.16282	0.000530405	0.0182083	yes	no	no	no	no
LZM39057	7.12974	6.16282	0.000530405	0.0182083	no	no	no	no	no
LZM12492	7.12974	6.16282	0.000530405	0.0182083	yes	no	no	no	no
LZM16345	7.12974	6.16282	0.000530405	0.0182083	no	no	no	no	no
LZM07566	7.12974	6.16282	0.000530405	0.0182083	no	no	no	no	no
LZM39722	7.12974	6.16282	0.000530405	0.0182083	no	no	no	no	no
LZM16949	7.12974	6.16282	0.000530405	0.0182083	no	no	no	no	no
LZM48339	7.06418	1.45747	0.000726851	0.0122463	no	no	no	no	yes
LZM14937	7.05231	6.10007	0.000726851	0.0223076	no	no	no	no	no
LZM39310	7.05231	6.10007	0.000726851	0.0223076	no	no	no	no	no
LZM16891	7.05231	6.10007	0.000726851	0.0223076	no	no	no	no	no
LZM30383	7.05231	6.10007	0.000726851	0.0223076	no	no	no	no	no
LZM09295	7.05231	6.10007	0.000726851	0.0223076	no	no	no	no	no
LZM05951	7.05231	6.10007	0.000726851	0.0223076	no	no	no	no	no
LZM13790	7.05231	6.10007	0.000726851	0.0223076	no	no	no	no	no
LZM13381	7.05231	6.10007	0.000726851	0.0223076	no	no	no	no	no
LZM14060	7.05231	6.10007	0.000726851	0.0223076	no	no	no	no	no
LZM15335	7.05231	6.10007	0.000726851	0.0223076	no	no	no	no	no
LZM16289	7.05231	6.10007	0.000726851	0.0223076	no	no	no	yes	no
LZM05385	7.05231	6.10007	0.000726851	0.0223076	no	no	no	no	no
LZM20180	7.05231	6.10007	0.000726851	0.0223076	no	no	no	no	no
LZM23886	7.05231	6.10007	0.000726851	0.0223076	no	no	no	no	no
LZM24037	7.05231	6.10007	0.000726851	0.0223076	no	no	no	no	no
LZM29891	7.05231	6.10007	0.000726851	0.0223076	no	no	no	no	no
LZM09950	7.05231	6.10007	0.000726851	0.0223076	no	no	no	no	no
LZM02356	7.05231	6.10007	0.000726851	0.0223076	no	no	no	no	no
LZM14927	7.05231	6.10007	0.000726851	0.0223076	no	no	no	no	no
LZM20430	7.05231	6.10007	0.000726851	0.0223076	no	no	no	no	no
LZM19846	7.05231	6.10007	0.000726851	0.0223076	no	no	no	no	no
LZM37641	7.05231	6.10007	0.000726851	0.0223076	no	no	no	no	no
LZM47451	7.05231	6.10007	0.000726851	0.0223076	no	no	no	no	no
LZM13586	7.05231	6.10007	0.000726851	0.0223076	no	no	no	no	no
LZM34768	7.05231	6.10007	0.000726851	0.0223076	no	no	no	no	no
LZM21702	7.05231	6.10007	0.000726851	0.0223076	no	no	no	no	no
LZM02029	7.05231	6.10007	0.000726851	0.0223076	no	no	no	no	no
LZM42398	7.05231	6.10007	0.000726851	0.0223076	yes	no	no	no	no
LZM18689	7.05231	6.10007	0.000726851	0.0223076	yes	no	no	no	no
LZM08359	7.05231	6.10007	0.000726851	0.0223076	no	no	no	no	no
LZM04436	7.05231	6.10007	0.000726851	0.0223076	no	no	no	no	no
LZM30782	7.05231	6.10007	0.000726851	0.0223076	yes	no	no	no	no
LZM03829	7.05231	6.10007	0.000726851	0.0223076	yes	no	no	no	no
LZM28599	7.05231	6.10007	0.000726851	0.0223076	no	no	no	no	no
LZM31471	7.05231	6.10007	0.000726851	0.0223076	no	no	no	no	no
LZM09504	7.05231	6.10007	0.000726851	0.0223076	no	no	no	yes	no
LZM13436	7.05231	6.10007	0.000726851	0.0223076	no	no	no	no	no
LZM02202	7.05231	6.10007	0.000726851	0.0223076	no	no	yes	no	no
LZM27852	7.05231	6.10007	0.000726851	0.0223076	no	no	no	no	no
LZM41798	7.05231	6.10007	0.000726851	0.0223076	no	no	no	no	no
LZM33860	7.05231	6.10007	0.000726851	0.0223076	no	no	no	no	no
LZM16579	6.79594	8.84751	1.09487e-09	9.95011e-07	no	no	no	no	no
LZM16893	6.7367	8.79119	1.52845e-09	1.24371e-06	no	no	no	no	no
LZM16153	6.7164	8.77192	1.75221e-09	1.32745e-06	no	no	no	no	no
LZM01178	6.53631	10.7425	2.25798e-12	6.04284e-09	no	no	no	no	no
LZM15210	6.32137	9.83018	1.304e-10	1.5916e-07	no	no	no	no	no
LZM12401	6.17441	10.0816	7.14547e-11	9.81162e-08	no	no	yes	no	no
LZM17419	5.66581	7.79287	8.42045e-07	0.000188773	no	no	no	no	no
LZM05144	5.57853	7.71349	1.24339e-06	0.000252938	no	no	no	no	no
LZM14533	5.56061	9.10252	1.50929e-08	9.21088e-06	no	no	no	no	no
LZM01242	5.33108	9.57899	5.26259e-09	3.72965e-06	no	no	no	no	no
LZM15524	5.32203	8.87771	6.48548e-08	2.59066e-05	no	no	no	no	no
LZM14684	5.30709	7.46899	5.14799e-06	0.000695102	no	no	no	no	no
LZM04200	5.28218	8.30753	1.82151e-07	5.33582e-05	no	no	no	no	no
LZM29144	5.25174	7.4196	7.01868e-06	0.00088621	no	no	no	no	no
LZM02200	5.24303	8.8037	1.01637e-07	3.54439e-05	no	no	no	no	no
LZM15726	5.07168	7.26015	1.89214e-05	0.0019335	yes	no	no	no	no
LZM16279	5.00629	7.20271	2.69459e-05	0.00258516	no	no	no	no	no
LZM17034	4.97246	7.1731	2.69459e-05	0.00258516	no	no	no	no	no
LZM03709	4.9571	8.00959	1.22501e-06	0.000251527	no	no	no	no	no
LZM05048	4.94699	9.21604	5.5752e-08	2.35552e-05	no	no	no	no	no
LZM14996	4.9378	7.14284	3.23096e-05	0.00293323	no	no	no	no	no
LZM04094	4.92017	7.97605	1.53159e-06	0.000290078	no	no	no	no	no
LZM15798	4.86189	8.44997	9.09469e-07	0.000201829	no	no	no	no	no
LZM16047	4.82856	7.04797	5.68506e-05	0.004496	yes	no	no	no	no
LZM04357	4.78031	8.37504	1.50238e-06	0.000287021	yes	no	no	no	no
LZM15582	4.75761	8.73718	4.57899e-07	0.000114967	no	no	no	no	no
LZM01151	4.72497	8.70702	5.25397e-07	0.000128255	no	no	no	no	no
LZM15535	4.71036	6.94623	0.000103439	0.00656809	no	no	no	no	no
LZM14683	4.69384	8.29595	2.32869e-06	0.000399697	yes	no	no	no	no
LZM15269	4.6687	6.91062	0.000127312	0.00743894	no	no	no	no	no
LZM04385	4.6687	6.91062	0.000127312	0.00743894	yes	no	no	no	no
LZM13921	4.6687	6.91062	0.000127312	0.00743894	no	no	no	no	no
LZM16407	4.66382	8.26858	2.79009e-06	0.000453445	yes	no	no	no	no
LZM02388	4.5816	6.83655	0.000195424	0.0100314	no	no	no	no	no
LZM04597	4.5621	8.55714	1.34857e-06	0.000271818	no	no	no	no	no
LZM04249	4.50537	9.44894	1.2354e-07	4.11237e-05	no	no	no	no	no
LZM16270	4.49916	8.49956	1.98659e-06	0.000360705	no	no	no	no	no
LZM15963	4.49463	9.04342	3.70398e-07	9.92397e-05	no	no	no	no	no
LZM16348	4.44021	6.71757	0.000305695	0.0136507	no	no	no	no	no
LZM48302	4.39988	2.16821	0.000747106	0.012516	no	no	yes	no	yes
LZM15806	4.38983	6.67556	0.000385253	0.0159303	no	no	yes	no	no
LZM16193	4.38983	6.67556	0.000385253	0.0159303	no	no	no	no	no
LZM03959	4.38983	6.67556	0.000385253	0.0159303	no	no	no	no	no
LZM12256	4.38246	7.4958	2.28759e-05	0.0022337	no	no	no	no	no
LZM01340	4.3644	8.37689	4.15142e-06	0.000600044	no	no	no	no	no
LZM16334	4.35505	7.47177	2.65437e-05	0.00256901	yes	no	no	no	no
LZM17363	4.33762	6.63225	0.000488131	0.0182083	no	no	no	no	no
LZM01180	4.31941	8.88199	1.0596e-06	0.000223841	no	no	no	no	no
LZM14526	4.29862	7.42244	3.59785e-05	0.00312429	no	no	no	no	no
LZM04775	4.29862	7.42244	3.59785e-05	0.00312429	no	no	no	yes	no
LZM04066	4.29862	7.42244	3.59785e-05	0.00312429	no	no	no	no	no
LZM00020	4.29658	8.61414	2.31011e-06	0.000399631	no	no	no	no	no
LZM12261	4.29658	8.61414	2.31011e-06	0.000399631	no	no	no	no	no
LZM01327	4.22717	6.5414	0.000797167	0.0242573	no	no	no	no	no
LZM12342	4.19946	9.60661	2.94259e-07	8.1662e-05	no	no	no	no	no
LZM16109	4.17516	8.75016	2.28138e-06	0.000399631	no	no	no	no	no
LZM16163	4.11729	7.77833	4.68449e-05	0.00384023	yes	no	no	no	no
LZM04917	4.11473	7.26316	9.50166e-05	0.00622278	yes	no	no	no	no
LZM14727	4.11473	7.26316	9.50166e-05	0.00622278	no	no	no	no	no
LZM14100	4.10176	8.1405	1.62017e-05	0.00172791	no	no	no	no	no
LZM03867	4.08167	7.23477	0.000112765	0.00709869	yes	no	no	no	no
LZM02787	4.07843	8.41663	7.94171e-06	0.000958677	no	no	no	no	no
LZM04689	4.04927	7.71851	6.76616e-05	0.00519764	no	no	no	no	no
LZM03400	4.04927	7.71851	6.76616e-05	0.00519764	no	no	no	no	no
LZM15992	4.01318	7.17621	0.00013422	0.00780107	no	no	no	no	no
LZM12238	4.00485	10.8853	1.76677e-07	5.31726e-05	no	no	no	no	no
LZM04826	3.97768	7.14599	0.000160239	0.00864113	no	no	no	no	no
LZM03203	3.97132	9.39659	1.08168e-06	0.000226328	no	no	no	no	no
LZM12317	3.91927	11.7236	1.82091e-07	5.33582e-05	no	no	no	no	no
LZM02566	3.90394	7.08353	0.000230561	0.0110075	no	no	no	no	no
LZM13516	3.87186	9.3058	1.93351e-06	0.000354208	yes	no	no	no	no
LZM12352	3.8656	7.05123	0.000277936	0.012937	no	no	no	no	no
LZM04659	3.86374	9.53053	2.04174e-06	0.000365954	no	no	no	no	no
LZM15877	3.82622	7.01816	0.000336207	0.0148025	no	no	no	no	no
LZM14031	3.82622	7.01816	0.000336207	0.0148025	no	no	no	no	no
LZM12375	3.79612	7.49855	0.000222231	0.0106603	no	no	no	no	no
LZM01188	3.78573	6.9843	0.000408153	0.0163336	no	no	no	no	no
LZM15878	3.78573	6.9843	0.000408153	0.0163336	no	no	no	no	no
LZM03785	3.78161	9.74556	1.91149e-06	0.000354208	no	no	no	no	no
LZM04070	3.76818	7.47454	0.00025588	0.0120122	no	no	no	no	no
LZM05152	3.75317	8.92171	6.64947e-06	0.000844444	no	no	no	no	no
LZM03985	3.74408	6.94961	0.000497338	0.0182083	no	no	no	no	no
LZM12436	3.73969	7.45012	0.000295197	0.0132087	no	no	yes	no	no
LZM15614	3.73324	9.04863	5.4519e-06	0.000725929	yes	no	no	no	no
LZM12287	3.71545	7.80014	0.000110253	0.00696048	no	no	no	no	no
LZM12252	3.70273	9.27308	4.12563e-06	0.000600044	no	no	no	no	no
LZM12749	3.70118	6.91403	0.000608346	0.0207537	no	no	no	no	no
LZM04895	3.68096	7.39997	0.000395255	0.0160513	no	no	no	no	no
LZM01190	3.67045	7.76113	0.000139734	0.00807884	no	no	no	no	no
LZM13630	3.65698	6.87753	0.000747106	0.0227971	no	no	no	no	no
LZM16746	3.61921	9.83874	3.36084e-06	0.000512761	no	no	no	no	no
LZM17141	3.61137	6.84005	0.000921321	0.0273164	no	no	yes	no	no
LZM16900	3.61137	6.84005	0.000921321	0.0273164	no	no	no	no	no
LZM04356	3.58821	7.98275	9.65848e-05	0.00622278	yes	no	no	no	no
LZM16494	3.56428	6.80155	0.000921321	0.0273164	no	no	no	yes	yes
LZM02742	3.56428	6.80155	0.000921321	0.0273164	no	no	no	no	no
LZM05312	3.56428	6.80155	0.000921321	0.0273164	no	no	no	no	no
LZM02243	3.56428	6.80155	0.000921321	0.0273164	yes	no	no	no	no
LZM16484	3.52274	7.26617	0.000343491	0.0150329	no	no	no	no	no
LZM03882	3.52274	7.26617	0.000343491	0.0150329	no	no	no	no	no
LZM48203	3.50879	3.63852	6.58002e-05	0.00208526	no	no	yes	no	yes
LZM15967	3.48627	8.95903	1.64725e-05	0.00174832	no	no	no	no	no
LZM04876	3.48264	9.47518	1.04396e-05	0.00118839	yes	no	no	no	no
LZM01243	3.47499	7.59333	0.000382127	0.0159303	no	no	no	no	no
LZM17504	3.45425	7.20887	0.000405979	0.0163336	no	no	no	yes	no
LZM16016	3.45425	7.20887	0.000405979	0.0163336	no	no	yes	no	no
LZM03134	3.42347	7.84048	0.000231473	0.0110075	no	no	no	no	no
LZM03229	3.41874	7.17932	0.000481147	0.0182083	no	no	no	no	no
LZM03281	3.40206	8.60983	4.30882e-05	0.00367597	no	no	no	no	no
LZM15120	3.39427	7.52488	0.000499278	0.0182083	no	no	no	no	no
LZM03636	3.38234	7.14914	0.000571838	0.0195995	no	no	no	no	no
LZM12276	3.34984	8.01839	0.000171134	0.00890953	no	no	no	no	no
LZM17193	3.345	7.11829	0.000681598	0.0223076	no	no	no	no	no
LZM04829	3.345	7.11829	0.000681598	0.0223076	no	no	no	no	no
LZM03317	3.33784	7.47732	0.00065691	0.0222036	no	no	no	no	no
LZM15871	3.31006	7.7437	0.000368942	0.0159303	no	no	no	no	no
LZM16315	3.31006	7.7437	0.000368942	0.0159303	no	no	no	no	no
LZM16570	3.30878	7.45292	0.000755559	0.0230231	yes	no	no	no	no
LZM13399	3.30667	7.08675	0.000814859	0.0245575	no	no	no	no	no
LZM14197	3.30667	7.08675	0.000814859	0.0245575	no	no	yes	no	yes
LZM14633	3.30667	7.08675	0.000814859	0.0245575	no	no	no	no	no
LZM00852	3.29106	7.96798	0.000232936	0.0110532	no	no	no	no	no
LZM16124	3.27911	7.4281	0.00087065	0.0261314	yes	no	no	no	no
LZM14761	3.26728	7.05448	0.000977184	0.027501	yes	no	no	no	no
LZM05262	3.23577	8.30555	0.000138326	0.00801851	no	no	no	no	no
LZM15132	3.22111	9.24309	4.3168e-05	0.00367597	no	no	no	no	no
LZM16885	3.21624	9.47824	3.13017e-05	0.00285352	no	no	no	no	no
LZM02221	3.19867	8.93598	7.84307e-05	0.00557645	no	no	no	no	no
LZM15459	3.13463	7.59598	0.000879821	0.0263347	no	no	no	no	no
LZM03026	3.10773	7.57355	0.000879821	0.0263347	yes	no	no	no	no
LZM03849	3.07414	11.2379	2.14054e-05	0.00216717	yes	no	no	no	no
LZM15845	3.05233	8.58011	0.000160836	0.00864113	no	no	no	no	no
LZM01223	3.04128	8.79953	0.000167245	0.00874849	no	no	no	no	no
LZM16015	3.02831	8.67852	0.000142939	0.00824244	yes	no	no	no	no
LZM16177	3.02133	8.88438	0.000159431	0.00864113	no	no	no	no	no
LZM12244	3.00405	8.26644	0.000325979	0.0144975	no	no	no	no	no
LZM12285	2.99799	8.10284	0.000443706	0.0176279	no	no	no	no	no
LZM16058	2.99019	7.91801	0.000639659	0.0216538	no	no	no	no	no
LZM01128	2.96886	7.90017	0.000711427	0.0223076	no	no	no	no	no
LZM00811	2.96886	7.90017	0.000711427	0.0223076	no	no	no	no	no
LZM14211	2.93704	8.20983	0.000423146	0.0168721	no	no	no	no	no
LZM12308	2.92906	12.2077	3.71717e-05	0.00321521	no	no	no	no	no
LZM04243	2.88024	7.82645	0.000985149	0.027501	no	no	no	no	no
LZM16880	2.85202	8.63796	0.000431514	0.0171746	yes	no	no	no	no
LZM01221	2.84865	8.13572	0.000663375	0.0223076	no	no	no	no	no
LZM03923	2.83932	8.62722	0.000461103	0.0182083	no	no	no	no	no
LZM16748	2.76959	8.21184	0.000732513	0.0224454	no	no	no	no	no
LZM01176	2.7314	12.4915	0.000102221	0.00654753	no	no	no	no	no
LZM12277	2.67229	8.68328	0.000743964	0.0227328	no	no	no	no	no
LZM16357	2.66835	9.07742	0.000449567	0.0178285	no	no	no	no	no
LZM14232	2.64607	8.83375	0.000663348	0.0223076	no	no	no	no	no
LZM01262	2.57593	9.19439	0.000742713	0.0227262	no	no	no	yes	no
LZM05061	2.51483	9.20282	0.000925019	0.027389	no	no	no	no	no
LZM16045	-2.48185	8.99026	0.000864588	0.0259849	no	no	no	no	no
LZM00042	-2.58069	14.5647	0.00019679	0.0100705	no	no	no	yes	no
LZM16321	-2.59631	9.08615	0.00052797	0.0182083	no	no	no	no	no
LZM00073	-2.60289	13.9158	0.000180174	0.00935799	no	no	no	no	no
LZM12338	-2.6462	9.23359	0.000395182	0.0160513	no	yes	no	no	no
LZM14742	-2.76777	8.78806	0.000357281	0.0155743	no	no	no	no	no
LZM01291	-2.796	10.7527	0.000100396	0.00644939	no	no	no	no	no
LZM04298	-2.83589	7.80599	0.000882874	0.0263901	yes	no	no	no	no
LZM15673	-2.93877	7.89258	0.000575736	0.0197024	yes	no	no	no	no
LZM48248	-2.97411	2.66474	0.000755559	0.0126424	no	no	no	no	yes
LZM05286	-2.975	8.06842	0.000403738	0.0163336	yes	no	no	no	no
LZM02225	-3.0263	10.4759	3.54793e-05	0.00312429	no	no	no	no	no
LZM14749	-3.05548	7.83059	0.000397715	0.0161214	yes	no	no	no	no
LZM15481	-3.08151	7.67107	0.000415922	0.0166142	no	no	no	no	no
LZM16414	-3.08327	7.22311	0.000851461	0.0256255	no	no	no	no	no
LZM15456	-3.08544	9.61513	4.20977e-05	0.00361284	no	no	no	no	no
LZM03944	-3.10032	8.1763	0.000213296	0.0104783	no	no	no	no	no
LZM15863	-3.106	7.87383	0.000320045	0.0142625	no	no	no	no	no
LZM16910	-3.11533	7.492	0.000499278	0.0182083	no	no	no	no	no
LZM15353	-3.12268	7.25588	0.000727001	0.0223076	no	no	no	no	no
LZM14748	-3.13636	8.6776	0.000110084	0.00696048	no	no	no	no	no
LZM16548	-3.16103	7.28795	0.000622182	0.0211098	no	no	no	yes	no
LZM12417	-3.16539	7.74268	0.000291475	0.0130688	no	no	no	no	no
LZM16877	-3.16784	8.08915	0.000192859	0.00996969	no	no	no	no	no
LZM15418	-3.18064	7.01313	0.000814859	0.0245575	no	no	no	no	no
LZM00798	-3.18064	7.01313	0.000814859	0.0245575	no	no	no	no	no
LZM15110	-3.18064	7.01313	0.000814859	0.0245575	yes	no	no	no	no
LZM05289	-3.1984	7.31933	0.000458791	0.0181615	no	no	no	no	no
LZM01318	-3.21872	7.78856	0.000231473	0.0110075	no	no	no	no	no
LZM16393	-3.22143	8.84991	4.36665e-05	0.00368982	yes	no	no	no	no
LZM14769	-3.22628	7.05085	0.000681598	0.0223076	no	no	no	no	no
LZM28581	-3.25017	8.16098	0.000121544	0.00739565	no	no	no	no	no
LZM14681	-3.27035	7.38018	0.000341233	0.0149938	no	no	no	no	no
LZM16806	-3.29931	7.64909	0.00020148	0.0102465	no	no	no	no	no
LZM02579	-3.29931	7.64909	0.00020148	0.0102465	no	no	no	no	no
LZM01200	-3.33331	8.51358	5.73963e-05	0.004496	no	no	no	no	no
LZM12213	-3.33887	7.43863	0.00025588	0.0120122	no	no	no	no	no
LZM15915	-3.43592	7.52219	0.000168571	0.0087969	no	no	no	no	no
LZM13503	-3.44889	9.05365	1.28719e-05	0.00140694	no	no	no	no	no
LZM00004	-3.4503	8.85288	2.47052e-05	0.00240165	no	no	no	no	no
LZM04405	-3.45498	8.34212	4.33639e-05	0.0036784	no	no	no	no	no
LZM12113	-3.46127	9.54256	8.88091e-06	0.0010604	no	no	no	no	no
LZM12330	-3.46687	7.54903	0.000147215	0.00846679	no	no	no	no	no
LZM16952	-3.4734	7.25901	0.000247831	0.0116842	yes	no	no	no	no
LZM29114	-3.51076	7.29104	0.000180606	0.00935828	no	no	no	no	no
LZM13371	-3.53275	6.93822	0.000977184	0.027501	no	no	no	no	no
LZM15628	-3.57988	6.9779	0.000814859	0.0245575	no	no	no	no	no
LZM16173	-3.62221	8.3285	2.27615e-05	0.00223246	yes	no	no	no	no
LZM15509	-3.74829	7.49771	6.40524e-05	0.00495504	no	no	no	no	no
LZM01139	-3.7936	9.16599	3.76031e-06	0.000554456	no	no	no	no	no
LZM12420	-3.90226	8.18471	1.0081e-05	0.00115353	no	no	no	no	no
LZM04579	-3.91136	7.94347	1.50121e-05	0.00160886	yes	no	no	no	no
LZM15355	-3.98747	6.81606	0.000608346	0.0207537	yes	no	no	no	no
LZM04566	-4.0329	9.68317	4.29898e-07	0.000113794	no	no	no	no	no
LZM03522	-4.0379	6.85914	0.000408153	0.0163336	no	no	no	no	no
LZM01293	-4.0379	6.85914	0.000408153	0.0163336	no	no	no	no	no
LZM48147	-4.05693	7.77342	1.34086e-05	0.00145835	no	no	no	no	no
LZM12454	-4.0654	8.54788	2.8796e-06	0.000458441	no	no	no	no	no
LZM04279	-4.08662	6.90101	0.000336207	0.0148025	yes	no	no	no	no
LZM15984	-4.08662	6.90101	0.000336207	0.0148025	yes	no	no	no	no
LZM17119	-4.13375	6.94173	0.000277936	0.012937	no	no	no	no	no
LZM12415	-4.13375	6.94173	0.000277936	0.012937	no	no	no	no	no
LZM12457	-4.13375	6.94173	0.000277936	0.012937	no	no	no	no	no
LZM02246	-4.17939	6.98136	0.000230561	0.0110075	yes	no	no	no	no
LZM12221	-4.26655	7.05759	0.000160239	0.00864113	no	no	no	no	no
LZM02752	-4.26836	8.27061	2.12999e-06	0.000377387	no	no	no	no	no
LZM14291	-4.27271	10.6569	4.4663e-08	2.08776e-05	no	no	no	no	no
LZM28522	-4.28853	9.10818	4.39168e-07	0.000114863	yes	no	no	no	no
LZM29027	-4.2897	7.98594	3.84753e-06	0.000563536	no	no	no	no	no
LZM13496	-4.32548	9.76875	8.68228e-08	3.17916e-05	no	no	no	no	no
LZM13498	-4.41286	9.37428	1.67143e-07	5.13916e-05	yes	no	no	no	no
LZM12453	-4.5003	7.26527	4.92269e-05	0.00400561	no	no	no	no	no
LZM16457	-4.5003	7.26527	4.92269e-05	0.00400561	no	no	no	no	no
LZM14929	-4.5469	9.97937	2.30037e-08	1.29588e-05	no	no	no	no	no
LZM13412	-4.5517	6.47764	0.000621965	0.0211098	no	no	no	no	no
LZM16209	-4.59818	8.27262	6.62507e-07	0.000153213	yes	no	no	no	no
LZM02688	-4.66799	10.0952	1.06557e-08	7.0941e-06	no	no	no	no	no
LZM12353	-4.67661	6.58365	0.000385253	0.0159303	no	no	no	no	no
LZM12376	-4.67661	6.58365	0.000385253	0.0159303	no	no	no	no	no
LZM15118	-4.7014	7.44738	1.97573e-05	0.00200958	yes	no	no	no	no
LZM14645	-4.75203	8.02726	2.80694e-06	0.000453445	no	no	no	no	no
LZM05316	-4.79157	6.68261	0.000243817	0.0115197	no	no	no	no	no
LZM14812	-4.79157	6.68261	0.000243817	0.0115197	no	no	no	no	no
LZM12311	-4.82902	8.79817	8.92093e-08	3.213e-05	no	no	no	no	no
LZM17930	-4.84578	6.72973	0.000195424	0.0100314	yes	no	no	no	no
LZM04068	-4.84578	6.72973	0.000195424	0.0100314	no	no	no	no	no
LZM03696	-4.8532	9.29129	2.82629e-08	1.51448e-05	no	no	no	no	no
LZM15125	-4.86008	9.65227	1.40147e-08	8.79721e-06	no	no	no	no	no
LZM04089	-4.89804	6.77541	0.000157376	0.00864113	no	no	no	no	no
LZM15550	-4.90119	9.12116	3.30371e-08	1.68796e-05	no	no	no	no	no
LZM04347	-4.94438	8.20811	9.54583e-07	0.000208285	no	no	no	no	no
LZM04789	-4.94846	6.81972	0.000103439	0.00656809	no	no	no	no	no
LZM03473	-4.94846	6.81972	0.000103439	0.00656809	no	no	yes	no	no
LZM48307	-4.98916	2.79226	2.46727e-06	0.00015761	yes	no	no	no	no
LZM13659	-4.99718	6.86275	8.43945e-05	0.00596189	yes	no	no	no	no
LZM12274	-5.0428	8.69387	4.95107e-08	2.13284e-05	no	no	no	no	no
LZM16879	-5.04431	6.90456	6.91332e-05	0.0052738	yes	no	no	no	no
LZM16539	-5.04431	6.90456	6.91332e-05	0.0052738	yes	no	no	no	no
LZM15902	-5.0597	7.7785	3.08876e-06	0.000477888	no	no	no	no	no
LZM15827	-5.12943	8.77684	3.0835e-08	1.61296e-05	no	no	no	no	no
LZM15449	-5.13112	7.84539	1.92464e-06	0.000354208	no	no	no	no	no
LZM12207	-5.17712	7.02338	3.88701e-05	0.00334893	no	no	no	no	no
LZM03912	-5.2659	8.51404	1.48273e-07	4.72109e-05	yes	no	no	no	no
LZM01142	-5.33708	7.16831	1.89214e-05	0.0019335	no	no	no	no	no
LZM16924	-5.44639	7.2684	9.66399e-06	0.00111161	no	no	no	no	no
LZM14269	-5.61197	7.42149	4.42441e-06	0.000623104	no	no	no	no	no
LZM05079	-5.7029	7.50626	2.84614e-06	0.000456421	no	no	no	no	no
LZM16870	-5.82389	12.2112	1.97912e-12	6.04284e-09	yes	no	no	no	no
LZM12464	-6.0051	9.22995	1.6067e-09	1.26069e-06	no	no	no	no	no
LZM14267	-6.01827	7.80365	4.54007e-07	0.000114967	no	no	no	no	no
LZM15109	-6.04605	8.72126	9.89069e-09	6.79058e-06	no	no	no	no	no
LZM16366	-6.37235	8.14272	6.43807e-08	2.59066e-05	yes	no	no	no	no
LZM13532	-6.5931	9.25623	3.34164e-10	3.67079e-07	no	no	no	no	no
LZM03732	-7.11952	8.87064	6.98725e-10	6.97773e-07	yes	no	no	no	no
LZM02561	-7.15129	6.03742	0.000726851	0.0223076	yes	no	no	no	no
LZM15504	-7.15129	6.03742	0.000726851	0.0223076	no	no	no	no	no
LZM02121	-7.15129	6.03742	0.000726851	0.0223076	no	no	no	no	no
LZM17012	-7.15129	6.03742	0.000726851	0.0223076	no	no	no	no	no
LZM31237	-7.15129	6.03742	0.000726851	0.0223076	yes	no	no	no	no
LZM27741	-7.15129	6.03742	0.000726851	0.0223076	no	no	no	no	no
LZM03079	-7.15129	6.03742	0.000726851	0.0223076	yes	no	no	no	no
LZM05886	-7.15129	6.03742	0.000726851	0.0223076	no	yes	no	no	no
LZM02639	-7.15129	6.03742	0.000726851	0.0223076	yes	no	no	no	no
LZM17259	-7.15129	6.03742	0.000726851	0.0223076	yes	no	no	no	no
LZM14393	-7.15129	6.03742	0.000726851	0.0223076	yes	no	no	no	no
LZM17422	-7.15129	6.03742	0.000726851	0.0223076	no	no	no	no	no
LZM16398	-7.15129	6.03742	0.000726851	0.0223076	no	no	no	no	no
LZM00158	-7.15129	6.03742	0.000726851	0.0223076	no	no	no	yes	no
LZM04928	-7.15129	6.03742	0.000726851	0.0223076	no	no	no	no	no
LZM05805	-7.15129	6.03742	0.000726851	0.0223076	no	no	no	no	no
LZM05381	-7.23816	6.10958	0.000530405	0.0182083	no	yes	no	no	no
LZM14380	-7.23816	6.10958	0.000530405	0.0182083	no	no	no	no	no
LZM05408	-7.23816	6.10958	0.000530405	0.0182083	no	no	no	no	no
LZM17018	-7.23816	6.10958	0.000530405	0.0182083	no	no	no	no	no
LZM15316	-7.23816	6.10958	0.000530405	0.0182083	no	no	no	no	no
LZM13366	-7.23816	6.10958	0.000530405	0.0182083	no	no	no	no	no
LZM01248	-7.23816	6.10958	0.000530405	0.0182083	no	no	yes	no	no
LZM17217	-7.32009	6.17842	0.000390825	0.0159303	no	no	no	no	no
LZM05214	-7.32009	6.17842	0.000390825	0.0159303	yes	no	no	no	no
LZM16511	-7.32009	6.17842	0.000390825	0.0159303	no	no	no	no	no
LZM05990	-7.32009	6.17842	0.000390825	0.0159303	no	no	no	no	no
LZM12335	-7.32009	6.17842	0.000390825	0.0159303	no	no	no	no	yes
LZM17513	-7.32009	6.17842	0.000390825	0.0159303	no	no	yes	no	no
LZM29644	-7.32009	6.17842	0.000390825	0.0159303	yes	no	no	no	no
LZM05444	-7.32009	6.17842	0.000390825	0.0159303	no	no	no	no	no
LZM02644	-7.32009	6.17842	0.000390825	0.0159303	yes	no	no	no	no
LZM29807	-7.32009	6.17842	0.000390825	0.0159303	no	no	no	no	no
LZM17398	-7.39762	6.24421	0.00021796	0.0104783	yes	no	no	no	no
LZM16422	-7.39762	6.24421	0.00021796	0.0104783	yes	no	no	no	no
LZM14109	-7.39762	6.24421	0.00021796	0.0104783	no	no	no	no	no
LZM14180	-7.39762	6.24421	0.00021796	0.0104783	no	no	no	no	no
LZM05425	-7.39762	6.24421	0.00021796	0.0104783	yes	no	no	no	no
LZM12365	-7.39762	6.24421	0.00021796	0.0104783	no	no	no	no	no
LZM02286	-7.39762	6.24421	0.00021796	0.0104783	no	no	yes	yes	no
LZM03721	-7.47119	6.30723	0.000164799	0.00864113	no	no	no	no	no
LZM13974	-7.47119	6.30723	0.000164799	0.00864113	no	no	no	no	no
LZM01301	-7.47119	6.30723	0.000164799	0.00864113	no	no	no	no	no
LZM28886	-7.47119	6.30723	0.000164799	0.00864113	no	no	no	no	no
LZM17139	-7.47119	6.30723	0.000164799	0.00864113	no	no	no	no	no
LZM29468	-7.47119	6.30723	0.000164799	0.00864113	no	no	no	no	no
LZM29438	-7.47119	6.30723	0.000164799	0.00864113	no	no	yes	no	no
LZM14571	-7.54119	6.36768	0.000125561	0.00739565	no	no	no	no	no
LZM02799	-7.54119	6.36768	0.000125561	0.00739565	no	no	no	no	no
LZM05269	-7.54119	6.36768	0.000125561	0.00739565	yes	no	no	no	no
LZM14960	-7.54119	6.36768	0.000125561	0.00739565	no	no	no	no	no
LZM03722	-7.54119	6.36768	0.000125561	0.00739565	no	no	no	no	no
LZM14394	-7.60795	6.42577	9.63608e-05	0.00622278	no	no	no	no	no
LZM14560	-7.60795	6.42577	9.63608e-05	0.00622278	no	no	no	no	no
LZM16534	-7.60795	6.42577	9.63608e-05	0.00622278	yes	no	yes	no	no
LZM01339	-7.60795	6.42577	9.63608e-05	0.00622278	no	no	no	no	no
LZM02841	-7.60795	6.42577	9.63608e-05	0.00622278	yes	no	no	no	no
LZM13953	-7.60795	6.42577	9.63608e-05	0.00622278	yes	no	no	no	no
LZM17704	-7.60795	6.42577	9.63608e-05	0.00622278	no	no	no	no	no
LZM13508	-7.60795	6.42577	9.63608e-05	0.00622278	no	no	no	no	no
LZM15753	-7.60795	6.42577	9.63608e-05	0.00622278	no	no	no	no	no
LZM15687	-7.60795	6.42577	9.63608e-05	0.00622278	no	no	no	no	no
LZM16217	-7.67176	6.48169	7.44607e-05	0.00531137	no	no	no	no	no
LZM01184	-7.67459	10.3258	2.90832e-13	1.59739e-09	no	no	no	no	no
LZM29108	-7.79149	6.58758	4.53239e-05	0.00372946	no	no	no	no	no
LZM05371	-7.84782	6.63783	3.56805e-05	0.00312429	no	no	no	no	no
LZM13209	-7.90204	6.68643	2.82471e-05	0.00258578	yes	no	no	no	no
LZM28570	-7.90204	6.68643	2.82471e-05	0.00258578	no	no	no	no	no
LZM14982	-7.95429	6.7335	2.24824e-05	0.00221497	no	no	no	no	no
LZM16644	-8.05344	6.82338	1.16786e-05	0.0012829	no	no	no	no	no
LZM15812	-8.14621	6.90812	7.72046e-06	0.000937118	no	no	no	no	no
LZM27746	-8.14621	6.90812	7.72046e-06	0.000937118	no	no	no	no	no
LZM28957	-8.19045	6.94875	6.31674e-06	0.000811571	no	no	no	no	no
LZM15928	-8.19045	6.94875	6.31674e-06	0.000811571	no	no	no	no	no
LZM16736	-8.19045	6.94875	6.31674e-06	0.000811571	no	no	no	no	no
LZM01244	-8.23337	6.98829	5.18875e-06	0.000695102	no	no	no	no	no
LZM12444	-8.23337	6.98829	5.18875e-06	0.000695102	no	no	no	no	no
LZM15662	-8.27506	7.0268	4.27844e-06	0.000610372	no	no	no	no	no
LZM05034	-8.4307	7.17156	2.04881e-06	0.000365954	yes	no	no	no	no
LZM02126	-8.46712	7.20564	1.4456e-06	0.000281061	yes	no	no	no	no
LZM01155	-8.53731	7.27153	1.03208e-06	0.000220143	no	no	no	no	no
LZM01261	-8.63659	7.36516	6.35441e-07	0.000148517	no	yes	no	yes	yes
LZM15694	-8.69917	7.42444	4.65727e-07	0.000114967	no	no	no	no	no
LZM15454	-8.69917	7.42444	4.65727e-07	0.000114967	no	no	no	no	no
LZM03924	-8.75915	7.48142	3.44558e-07	9.3456e-05	no	no	no	no	no
LZM12462	-9.00191	7.71365	8.63636e-08	3.17916e-05	no	no	no	no	no
LZM00062	-9.02652	7.73733	7.59584e-08	2.92773e-05	no	no	no	yes	no
LZM01172	-9.09794	7.80616	4.61803e-08	2.11371e-05	no	no	no	no	no
LZM14764	-9.12098	7.8284	4.09326e-08	1.99842e-05	no	no	no	no	no
LZM15422	-9.27273	7.97533	1.82837e-08	1.08566e-05	no	no	no	no	no
LZM01234	-9.33317	8.03405	1.18591e-08	7.66306e-06	no	no	no	no	no
LZM00136	-10.6258	9.30742	3.92866e-12	8.63128e-09	no	no	no	no	no
LZM48210	-12.3858	6.32322	3.81847e-17	1.44803e-13	no	no	yes	no	yes

## Sheet: Root-3hrs
LncRNA	logFC	logCPM	PValue	FDR	exclusive	Boerner & McGinnis	Li et al.	Wang et al.	Zhang et al.
LZM03114	10.3577	9.29194	2.04429e-11	5.79409e-08	no	no	no	no	no
LZM48231	10.1559	4.89197	7.61991e-11	1.04998e-07	no	no	yes	no	yes
LZM01154	10.0164	8.96014	1.81432e-10	4.4995e-07	no	no	no	no	no
LZM04599	9.96026	8.90583	2.58701e-10	4.66603e-07	yes	no	no	no	no
LZM12411	9.87789	8.82618	4.02924e-10	6.66168e-07	no	yes	no	no	no
LZM02684	9.40992	8.37679	7.07851e-09	9.3625e-06	no	no	no	no	no
LZM02139	9.19345	8.17098	2.56226e-08	2.99031e-05	yes	no	no	no	no
LZM02250	9.15399	8.13362	3.22964e-08	3.44052e-05	yes	no	no	no	no
LZM12401	9.13753	12.1473	5.62167e-18	5.5767e-14	no	no	yes	no	no
LZM16668	9.13385	8.11457	3.63334e-08	3.60427e-05	no	no	no	no	no
LZM14481	9.0927	8.07571	4.61803e-08	4.36294e-05	yes	no	no	no	no
LZM16151	9.05035	8.03576	5.90433e-08	5.23007e-05	no	no	no	no	no
LZM04377	9.02869	8.01536	6.69157e-08	5.38219e-05	no	no	no	no	no
LZM03654	9.00671	7.99467	7.59584e-08	5.38219e-05	no	no	no	no	no
LZM16546	8.98439	7.97368	8.63636e-08	5.90846e-05	no	no	no	no	no
LZM14097	8.86727	7.86386	1.6842e-07	0.000105286	no	no	no	no	no
LZM12230	8.81763	7.81747	2.22885e-07	0.000128533	no	no	no	no	no
LZM04604	8.81763	7.81747	2.22885e-07	0.000128533	yes	no	no	no	no
LZM00184	8.76621	7.76954	2.97358e-07	0.000155065	no	no	no	no	no
LZM15826	8.65754	7.6686	5.43348e-07	0.000250698	no	no	no	no	no
LZM12348	8.65754	7.6686	5.43348e-07	0.000250698	no	no	no	no	no
LZM12342	8.5703	7.58796	8.75702e-07	0.00035457	no	no	no	no	no
LZM00379	8.5703	7.58796	8.75702e-07	0.00035457	yes	no	no	yes	no
LZM16842	8.5703	7.58796	8.75702e-07	0.00035457	no	no	no	no	no
LZM05282	8.44511	7.47288	1.71836e-06	0.000631337	no	no	no	no	no
LZM13520	8.41204	7.44261	2.04881e-06	0.00071313	no	no	no	no	no
LZM13990	8.37819	7.4117	2.04881e-06	0.00071313	no	no	no	no	no
LZM03887	8.34353	7.3801	2.45054e-06	0.000824046	yes	no	no	no	no
LZM14002	8.27161	7.31474	3.54078e-06	0.00111506	no	no	no	no	no
LZM13500	8.27161	7.31474	3.54078e-06	0.00111506	yes	no	no	no	no
LZM00800	8.23426	7.28091	4.27844e-06	0.0012483	no	no	no	no	no
LZM03767	8.19592	7.24627	5.18875e-06	0.00147064	yes	no	no	no	no
LZM14711	8.15652	7.21077	6.31674e-06	0.00167099	yes	no	no	no	no
LZM12254	8.07436	7.13703	9.4751e-06	0.00241008	no	no	no	no	no
LZM15726	7.98723	7.0593	1.44592e-05	0.00345628	yes	no	no	no	no
LZM03302	7.8945	6.97712	2.24824e-05	0.00486187	no	no	no	no	no
LZM12319	7.8458	6.9342	2.82471e-05	0.00560422	no	no	no	no	no
LZM16579	7.8458	6.9342	2.82471e-05	0.00560422	no	no	no	no	no
LZM16539	7.7954	6.88996	3.56805e-05	0.00686358	yes	no	no	no	no
LZM16289	7.74317	6.84432	4.53239e-05	0.00817478	no	no	no	yes	no
LZM02300	7.68898	6.79717	5.79138e-05	0.00990526	yes	no	no	no	no
LZM16039	7.68898	6.79717	5.79138e-05	0.00990526	no	no	no	no	no
LZM14791	7.68898	6.79717	5.79138e-05	0.00990526	yes	no	no	no	no
LZM28618	7.64125	9.75828	1.01317e-11	4.02027e-08	no	no	no	no	no
LZM16916	7.63268	6.74843	7.44607e-05	0.0119137	no	no	no	no	no
LZM15473	7.63268	6.74843	7.44607e-05	0.0119137	no	no	yes	no	no
LZM03596	7.63268	6.74843	7.44607e-05	0.0119137	no	no	no	no	no
LZM17276	7.63268	6.74843	7.44607e-05	0.0119137	no	no	no	no	no
LZM03424	7.63268	6.74843	7.44607e-05	0.0119137	no	no	no	no	no
LZM17740	7.57409	6.69798	9.63608e-05	0.0143744	yes	no	no	no	no
LZM00095	7.57409	6.69798	9.63608e-05	0.0143744	no	no	no	yes	no
LZM13389	7.57409	6.69798	9.63608e-05	0.0143744	no	no	no	no	no
LZM14685	7.57409	6.69798	9.63608e-05	0.0143744	no	no	no	no	no
LZM15810	7.51302	6.64569	0.000125561	0.016719	yes	no	no	no	no
LZM05445	7.51302	6.64569	0.000125561	0.016719	no	yes	no	no	no
LZM05662	7.51302	6.64569	0.000125561	0.016719	no	no	no	no	no
LZM01242	7.51302	6.64569	0.000125561	0.016719	no	no	no	no	no
LZM17016	7.51302	6.64569	0.000125561	0.016719	no	no	no	no	no
LZM03738	7.51302	6.64569	0.000125561	0.016719	no	no	no	no	no
LZM01329	7.51302	6.64569	0.000125561	0.016719	no	no	no	no	no
LZM14967	7.44924	6.59142	0.000164799	0.0204351	no	no	no	no	no
LZM03737	7.44924	6.59142	0.000164799	0.0204351	no	no	no	no	no
LZM15448	7.44924	6.59142	0.000164799	0.0204351	no	no	no	no	no
LZM15264	7.44924	6.59142	0.000164799	0.0204351	no	no	no	no	no
LZM16893	7.44924	6.59142	0.000164799	0.0204351	no	no	no	no	no
LZM15145	7.44924	6.59142	0.000164799	0.0204351	yes	no	no	no	no
LZM03542	7.44924	6.59142	0.000164799	0.0204351	no	no	no	no	no
LZM01217	7.38252	6.53503	0.00021796	0.02457	no	no	no	no	no
LZM16168	7.38252	6.53503	0.00021796	0.02457	no	no	no	no	no
LZM15880	7.38252	6.53503	0.00021796	0.02457	no	no	no	no	no
LZM15438	7.38252	6.53503	0.00021796	0.02457	no	no	no	no	no
LZM28547	7.38252	6.53503	0.00021796	0.02457	no	no	no	no	no
LZM16759	7.38252	6.53503	0.00021796	0.02457	no	no	no	no	no
LZM05349	7.38252	6.53503	0.00021796	0.02457	no	no	no	no	no
LZM04632	7.31257	6.47633	0.000290613	0.0298744	yes	no	no	no	no
LZM28630	7.31257	6.47633	0.000290613	0.0298744	no	no	no	no	no
LZM03956	7.31257	6.47633	0.000290613	0.0298744	no	no	no	no	no
LZM14804	7.31257	6.47633	0.000290613	0.0298744	no	no	no	no	no
LZM15288	7.31257	6.47633	0.000290613	0.0298744	no	no	no	no	no
LZM00165	7.31257	6.47633	0.000290613	0.0298744	yes	no	no	no	no
LZM02184	7.23904	6.41513	0.000390825	0.0371003	no	no	no	no	no
LZM29030	7.23904	6.41513	0.000390825	0.0371003	no	no	no	no	no
LZM01298	7.23904	6.41513	0.000390825	0.0371003	no	no	no	no	no
LZM02680	7.23904	6.41513	0.000390825	0.0371003	no	no	no	no	no
LZM29183	7.23904	6.41513	0.000390825	0.0371003	yes	no	no	no	no
LZM14191	7.23904	6.41513	0.000390825	0.0371003	no	no	no	no	no
LZM03703	7.23904	6.41513	0.000390825	0.0371003	no	no	no	no	no
LZM17235	7.16157	6.3512	0.000530405	0.0457532	no	no	no	no	no
LZM29567	7.16157	6.3512	0.000530405	0.0457532	yes	no	no	no	no
LZM15019	7.16157	6.3512	0.000530405	0.0457532	no	no	no	no	no
LZM13416	7.16157	6.3512	0.000530405	0.0457532	no	yes	no	no	no
LZM15526	7.16157	6.3512	0.000530405	0.0457532	no	no	no	no	no
LZM00698	7.16157	6.3512	0.000530405	0.0457532	no	no	no	no	no
LZM14719	7.16157	6.3512	0.000530405	0.0457532	no	no	no	no	no
LZM06276	7.16157	6.3512	0.000530405	0.0457532	no	no	no	no	no
LZM03418	7.16157	6.3512	0.000530405	0.0457532	yes	no	no	no	no
LZM27734	7.16157	6.3512	0.000530405	0.0457532	no	no	no	no	no
LZM02185	7.0797	6.2843	0.000726851	0.0554758	no	no	no	no	no
LZM17032	7.0797	6.2843	0.000726851	0.0554758	no	no	no	no	no
LZM28987	7.0797	6.2843	0.000726851	0.0554758	yes	no	no	no	no
LZM28502	7.0797	6.2843	0.000726851	0.0554758	yes	no	no	no	no
LZM05603	7.0797	6.2843	0.000726851	0.0554758	yes	no	no	no	no
LZM05694	7.0797	6.2843	0.000726851	0.0554758	no	no	no	no	no
LZM14514	7.0797	6.2843	0.000726851	0.0554758	no	no	no	no	no
LZM16559	7.0797	6.2843	0.000726851	0.0554758	yes	no	no	no	no
LZM15600	7.0797	6.2843	0.000726851	0.0554758	yes	no	no	no	no
LZM02264	7.0797	6.2843	0.000726851	0.0554758	yes	no	no	no	no
LZM15592	7.0797	6.2843	0.000726851	0.0554758	no	no	no	no	no
LZM17084	7.0797	6.2843	0.000726851	0.0554758	no	no	no	no	no
LZM14376	7.0797	6.2843	0.000726851	0.0554758	yes	no	no	no	no
LZM03786	7.0797	6.2843	0.000726851	0.0554758	no	no	no	no	no
LZM16032	7.0797	6.2843	0.000726851	0.0554758	no	no	no	no	no
LZM01231	6.98755	11.2809	9.1586e-14	6.05689e-10	no	no	no	no	no
LZM00050	6.22825	10.5356	1.40402e-11	4.64264e-08	yes	no	no	no	no
LZM03854	6.14707	9.75241	2.55696e-10	4.66603e-07	no	no	no	no	no
LZM15492	6.00689	8.18961	2.26746e-07	0.000128533	no	no	no	no	no
LZM13692	5.6561	7.86422	1.62639e-06	0.000608821	no	no	no	no	no
LZM16022	5.60558	7.81784	2.14312e-06	0.000733095	no	no	yes	no	no
LZM16003	5.4602	10.6125	2.37519e-10	4.66603e-07	no	no	no	no	no
LZM16895	5.4134	7.64262	6.00382e-06	0.00160967	no	no	no	no	no
LZM13638	5.33797	8.4399	2.64309e-07	0.000145663	no	no	no	no	no
LZM04039	5.3225	7.56045	9.66399e-06	0.00242701	no	no	no	no	no
LZM15914	5.2537	8.3613	4.29559e-07	0.000213061	no	no	no	no	no
LZM15718	5.19163	7.44304	1.59279e-05	0.00367452	no	no	no	no	no
LZM14149	5.19163	7.44304	1.59279e-05	0.00367452	no	no	no	no	no
LZM15210	5.15697	7.41213	1.89214e-05	0.00426591	no	no	no	no	no
LZM16746	5.15697	7.41213	1.89214e-05	0.00426591	no	no	no	no	no
LZM03132	5.15568	10.1533	2.41972e-09	3.69287e-06	no	no	no	no	no
LZM16027	5.15421	8.80329	1.0936e-07	7.23232e-05	yes	no	no	no	no
LZM14140	5.12146	7.38054	2.2545e-05	0.00486187	no	no	no	no	no
LZM01156	5.08838	8.20801	1.09757e-06	0.000435515	no	no	no	no	no
LZM13933	4.97973	8.63982	3.04815e-07	0.000155065	no	no	no	no	no
LZM16592	4.70794	7.01929	0.000157376	0.0204351	no	no	no	no	no
LZM03245	4.65924	6.97763	0.000195424	0.0234982	no	no	no	no	no
LZM03713	4.61647	9.24131	1.69816e-07	0.000105286	no	no	no	no	no
LZM14837	4.59986	9.62452	7.55062e-08	5.38219e-05	no	no	no	no	no
LZM04820	4.52396	7.69528	2.28759e-05	0.00488019	no	no	no	no	no
LZM01300	4.46522	7.64301	3.08679e-05	0.00606356	no	no	yes	no	no
LZM12283	4.45281	8.83897	8.02958e-07	0.000354015	no	no	no	no	no
LZM14981	4.45161	8.15338	5.95245e-06	0.00160967	yes	no	no	no	no
LZM16755	4.43493	7.61615	3.59785e-05	0.00686358	no	no	no	no	no
LZM14826	4.40399	7.58877	4.20337e-05	0.00779391	no	no	no	no	no
LZM03803	4.38752	6.74897	0.000621965	0.0523055	yes	no	no	no	no
LZM00075	4.28353	10.6167	6.06308e-08	5.23007e-05	yes	no	no	no	no
LZM04819	4.27686	7.99569	1.5141e-05	0.00357616	no	no	no	no	no
LZM04178	4.23846	7.44347	8.02885e-05	0.0126423	no	no	no	no	no
LZM15819	4.23493	10.6403	7.51931e-08	5.38219e-05	no	no	no	no	no
LZM04337	4.17751	8.58607	3.81468e-06	0.00116436	no	no	yes	no	no
LZM12295	4.16654	7.38097	0.000112765	0.0164504	no	yes	no	no	no
LZM02757	4.16654	7.38097	0.000112765	0.0164504	no	no	no	no	no
LZM15954	4.10439	7.84195	3.70145e-05	0.00699398	no	no	no	no	no
LZM16200	4.07814	8.74331	3.60713e-06	0.00111821	no	no	no	no	no
LZM01133	4.02366	7.77067	5.56909e-05	0.00977795	no	no	no	no	no
LZM04188	4.02366	7.77067	5.56909e-05	0.00977795	no	no	no	no	no
LZM01199	4.01445	8.89627	3.19732e-06	0.00103991	no	no	no	no	no
LZM04054	3.99572	7.7461	6.40524e-05	0.0108615	yes	no	no	no	no
LZM15388	3.96616	8.09658	2.61012e-05	0.00550901	no	no	no	no	no
LZM00162	3.83654	7.09965	0.000497338	0.0454709	yes	no	no	no	no
LZM16876	3.83654	7.09965	0.000497338	0.0454709	no	no	no	no	no
LZM16052	3.83654	7.09965	0.000497338	0.0454709	no	no	no	no	no
LZM48277	3.7887	3.65131	9.9074e-05	0.00660569	no	no	yes	no	yes
LZM15471	3.78329	7.56127	0.000180606	0.0218489	no	no	no	no	no
LZM12455	3.78329	7.56127	0.000180606	0.0218489	no	no	no	no	no
LZM03785	3.76153	10.0582	1.46633e-06	0.000559461	no	no	no	no	no
LZM16349	3.75022	7.53281	0.000211308	0.02457	yes	no	no	no	no
LZM15440	3.74073	7.01979	0.000747106	0.0561461	no	no	no	no	no
LZM01279	3.74073	7.01979	0.000747106	0.0561461	no	no	no	no	no
LZM13433	3.69032	6.97813	0.000921321	0.0650396	no	no	no	no	no
LZM16031	3.68172	7.47415	0.000247831	0.027469	no	no	no	no	no
LZM01325	3.65036	7.81895	0.000128791	0.0170347	no	no	no	no	no
LZM15933	3.47747	7.67017	0.000295197	0.0301892	no	no	no	no	no
LZM03736	3.4149	7.61695	0.000395255	0.0373422	no	no	no	no	no
LZM01132	3.4134	10.5236	5.40059e-06	0.00150912	no	no	no	no	no
LZM14694	3.31566	7.53323	0.000533686	0.045837	no	no	no	no	no
LZM02216	3.31542	9.57818	1.94252e-05	0.0043303	yes	no	no	no	no
LZM16897	3.30968	7.81931	0.000335144	0.0337526	no	no	no	no	no
LZM27743	3.281	7.5042	0.000622182	0.0523055	no	no	no	no	no
LZM03516	3.24549	7.47457	0.000727001	0.0554758	yes	no	no	yes	no
LZM29017	3.20908	7.44432	0.000851461	0.0627992	no	no	no	no	no
LZM14761	3.19449	7.72187	0.000572185	0.0487217	yes	no	no	no	no
LZM12240	3.19108	8.3468	0.000175558	0.0215004	no	no	no	no	no
LZM16872	3.17172	7.41343	0.000999618	0.0650396	no	no	no	no	no
LZM14610	3.13326	7.67056	0.000755559	0.0565671	no	no	no	no	no
LZM16147	3.13318	7.91092	0.000469533	0.0439412	no	no	no	no	no
LZM13516	3.13312	8.11684	0.000320045	0.0325625	yes	no	no	no	no
LZM15749	3.10099	8.57348	0.000167544	0.0206464	no	no	no	no	no
LZM01258	3.0891	8.69409	0.000146586	0.01926	no	no	no	no	no
LZM15602	3.0505	11.1433	2.75901e-05	0.00560422	yes	no	no	no	no
LZM02219	2.9971	8.61498	0.00023159	0.025959	no	no	no	no	no
LZM13506	2.94742	8.44212	0.000355341	0.0356059	yes	no	no	no	no
LZM14220	2.87354	8.37966	0.000505369	0.0457532	no	no	no	no	no
LZM04984	2.85068	8.05853	0.000882874	0.0648749	no	no	no	no	no
LZM03982	2.68868	9.18122	0.000432518	0.040669	yes	no	no	no	no
LZM03634	2.4629	9.30481	0.000985717	0.0650396	no	no	no	no	no
LZM12337	2.45666	10.4402	0.000637611	0.0533764	no	yes	yes	no	no
LZM04640	2.45145	9.769	0.000764557	0.0570256	yes	no	no	no	no
LZM16170	-2.31528	11.5635	0.00089489	0.0650396	no	no	yes	no	yes
LZM15841	-2.77911	8.50652	0.000678622	0.0554758	no	no	no	no	no
LZM04042	-2.8011	9.08771	0.000329308	0.0333341	yes	no	no	no	no
LZM00217	-3.04042	7.78794	0.000773646	0.0574874	no	no	no	no	no
LZM14743	-3.27543	8.5369	0.000107573	0.0159272	no	no	no	no	no
LZM01140	-3.38532	8.77862	4.96807e-05	0.00887986	no	no	no	no	no
LZM04177	-3.41581	8.31659	9.48195e-05	0.0143744	no	no	no	no	no
LZM14774	-3.44235	7.2261	0.000977184	0.0650396	yes	no	no	no	no
LZM16179	-3.55391	8.22908	7.08666e-05	0.0119137	no	no	yes	no	no
LZM00009	-3.73124	8.94252	1.01786e-05	0.00252429	no	no	no	no	no
LZM12351	-3.74623	8.39967	2.68782e-05	0.00560422	no	no	yes	no	no
LZM14713	-3.81272	7.03317	0.000747106	0.0561461	yes	no	no	no	no
LZM04102	-3.81272	7.03317	0.000747106	0.0561461	no	no	no	no	no
LZM04336	-3.86143	7.07397	0.000608346	0.0515794	no	no	no	no	no
LZM03919	-3.88838	7.60614	0.00011434	0.0165585	no	no	no	no	no
LZM00012	-3.90854	7.11365	0.000497338	0.0454709	no	no	no	yes	no
LZM03852	-3.90854	7.11365	0.000497338	0.0454709	no	no	no	no	no
LZM16313	-4.39646	6.71055	0.000797167	0.0590142	no	no	no	no	no
LZM16065	-4.41209	7.54975	4.20337e-05	0.00779391	yes	no	no	no	no
LZM04084	-4.67888	6.94846	0.000243817	0.027176	yes	no	no	no	no
LZM15793	-5.39396	8.98733	3.29485e-08	3.44052e-05	yes	no	no	no	no
LZM48261	-7.11619	2.15256	0.000726851	0.0277411	no	no	yes	no	yes
LZM14402	-7.1166	6.29466	0.000726851	0.0554758	yes	no	no	no	no
LZM14999	-7.1166	6.29466	0.000726851	0.0554758	no	no	no	no	no
LZM28470	-7.1166	6.29466	0.000726851	0.0554758	yes	no	no	no	no
LZM02106	-7.1166	6.29466	0.000726851	0.0554758	yes	no	no	no	no
LZM00819	-7.1166	6.29466	0.000726851	0.0554758	yes	no	no	no	no
LZM18226	-7.1166	6.29466	0.000726851	0.0554758	yes	no	no	no	no
LZM04686	-7.19849	6.362	0.000530405	0.0457532	yes	no	no	no	no
LZM29808	-7.19849	6.362	0.000530405	0.0457532	yes	no	no	no	no
LZM02642	-7.27597	6.42634	0.000390825	0.0371003	no	no	no	no	no
LZM13623	-7.27597	6.42634	0.000390825	0.0371003	yes	no	no	no	no
LZM29300	-7.27597	6.42634	0.000390825	0.0371003	yes	no	no	no	no
LZM17097	-7.34951	6.48794	0.000290613	0.0298744	no	no	no	no	no
LZM29130	-7.34951	6.48794	0.000290613	0.0298744	yes	no	no	no	no
LZM28541	-7.34951	6.48794	0.000290613	0.0298744	yes	no	no	no	no
LZM02337	-7.34951	6.48794	0.000290613	0.0298744	no	no	no	no	no
LZM16385	-7.34951	6.48794	0.000290613	0.0298744	yes	no	no	no	no
LZM28941	-7.34951	6.48794	0.000290613	0.0298744	yes	no	no	no	no
LZM28853	-7.41947	6.54704	0.00021796	0.02457	yes	no	no	no	no
LZM12225	-7.41947	6.54704	0.00021796	0.02457	no	no	no	no	no
LZM16128	-7.41947	6.54704	0.00021796	0.02457	yes	no	no	no	no
LZM29519	-7.48621	6.60381	0.000164799	0.0204351	yes	no	no	no	no
LZM29148	-7.54999	6.65845	0.000125561	0.016719	yes	no	no	no	no
LZM12127	-7.54999	6.65845	0.000125561	0.016719	yes	no	no	no	no
LZM04955	-7.54999	6.65845	0.000125561	0.016719	no	no	yes	no	no
LZM03728	-7.54999	6.65845	0.000125561	0.016719	yes	no	no	no	no
LZM15842	-7.61107	6.7111	9.63608e-05	0.0143744	yes	no	no	no	no
LZM27733	-7.61107	6.7111	9.63608e-05	0.0143744	no	no	no	no	no
LZM13330	-7.78017	6.85845	4.53239e-05	0.00817478	yes	no	no	no	no
LZM04941	-7.8324	6.90442	3.56805e-05	0.00686358	no	no	no	no	no
LZM13997	-7.88281	6.94897	2.82471e-05	0.00560422	yes	no	no	no	no
LZM15906	-7.88281	6.94897	2.82471e-05	0.00560422	no	no	no	no	no
LZM16089	-8.06848	7.11462	1.16786e-05	0.00282566	yes	no	no	no	no
LZM02175	-8.15307	7.19084	7.72046e-06	0.00198927	no	no	no	no	no
LZM13426	-8.15307	7.19084	7.72046e-06	0.00198927	yes	no	no	no	no
LZM28895	-8.23296	7.26325	5.18875e-06	0.00147064	yes	no	no	no	no
LZM29161	-8.27131	7.29814	4.27844e-06	0.0012483	yes	no	no	no	no
LZM13689	-8.27131	7.29814	4.27844e-06	0.0012483	yes	no	no	no	no
LZM29496	-8.34508	7.36549	2.94065e-06	0.000972374	yes	no	no	no	no
LZM15263	-8.41526	7.42985	2.04881e-06	0.00071313	yes	no	no	no	no
LZM16224	-8.4491	7.46099	1.4456e-06	0.000559461	yes	no	no	no	no
LZM29483	-8.54613	7.55057	8.75702e-07	0.00035457	yes	no	no	no	no
LZM03572	-8.57708	7.57924	7.45e-07	0.000335927	no	no	no	no	no
LZM29279	-8.66612	7.66199	4.65727e-07	0.000225366	yes	no	no	no	no
LZM16006	-8.74998	7.74027	2.97358e-07	0.000155065	no	no	no	no	no
LZM16572	-9.43019	8.38521	6.40436e-09	9.0759e-06	yes	no	no	no	no
LZM13501	-12.7159	11.6188	3.1929e-18	5.5767e-14	yes	no	no	no	no

## Sheet: Root-96hrs
LncRNA	logFC	logCPM	PValue	FDR	exclusive	Boerner & McGinnis	Li et al.	Wang et al.	Zhang et al.
LZM13500	14.2116	12.9116	1.13296e-22	1.65287e-18	yes	no	no	no	no
LZM14706	11.93	10.6356	6.66382e-16	2.77767e-12	yes	no	no	no	no
LZM00110	11.1943	9.90496	9.16743e-14	2.97208e-10	yes	no	no	no	no
LZM28987	11.0878	9.79949	1.80025e-13	4.40814e-10	yes	no	no	no	no
LZM29442	11.0199	9.73229	2.86436e-13	5.96974e-10	yes	no	no	no	no
LZM16312	10.7396	9.45513	1.80673e-12	2.63584e-09	yes	no	no	no	no
LZM29372	10.56	9.27807	5.78826e-12	7.67682e-09	yes	no	no	no	no
LZM28685	10.4611	9.18067	1.06636e-11	1.19671e-08	yes	no	no	no	no
LZM16710	10.4353	9.15527	1.24985e-11	1.30243e-08	yes	no	no	no	no
LZM29373	10.4002	9.12068	1.63784e-11	1.59296e-08	yes	no	no	no	no
LZM29294	10.3083	9.03041	2.87788e-11	2.70874e-08	yes	no	no	no	no
LZM13494	10.2988	9.02107	3.05021e-11	2.78122e-08	yes	no	no	no	no
LZM29371	10.2601	8.98307	3.86235e-11	3.31458e-08	yes	no	no	no	no
LZM29179	10.2403	8.96369	4.35548e-11	3.63098e-08	yes	no	no	no	no
LZM29149	10.105	8.83099	1.05443e-10	7.88873e-08	yes	no	no	no	no
LZM29450	10.0379	8.76538	1.57971e-10	1.12422e-07	yes	no	no	no	no
LZM14976	10.0148	8.74283	1.81432e-10	1.23112e-07	yes	no	no	no	no
LZM28680	9.82902	8.56151	5.92055e-10	3.52551e-07	yes	no	no	no	no
LZM29227	9.63092	8.36899	1.89581e-09	1.10632e-06	yes	no	no	no	no
LZM29469	9.45362	8.19747	5.80018e-09	2.91789e-06	yes	no	no	no	no
LZM29434	9.45362	8.19747	5.80018e-09	2.91789e-06	yes	no	no	no	no
LZM13554	9.27104	8.02172	1.63792e-08	7.46737e-06	yes	no	no	no	no
LZM28752	9.27104	8.02172	1.63792e-08	7.46737e-06	yes	no	no	no	no
LZM28499	9.25144	8.00291	1.82837e-08	8.02226e-06	yes	no	no	no	no
LZM14485	9.17028	7.92516	2.87473e-08	1.14903e-05	yes	no	no	no	no
LZM16199	9.17028	7.92516	2.87473e-08	1.14903e-05	yes	no	no	no	no
LZM29178	9.17028	7.92516	2.87473e-08	1.14903e-05	yes	no	no	no	no
LZM28717	9.17028	7.92516	2.87473e-08	1.14903e-05	yes	no	no	no	no
LZM28796	9.14925	7.90506	3.22964e-08	1.27344e-05	yes	no	no	no	no
LZM28485	9.08427	7.84302	5.21778e-08	1.9772e-05	yes	no	no	no	no
LZM28653	9.03927	7.80013	6.69157e-08	2.47148e-05	yes	no	no	no	no
LZM15656	8.96902	7.73334	9.83586e-08	3.49989e-05	no	no	no	no	no
LZM14857	8.96902	7.73334	9.83586e-08	3.49989e-05	no	no	no	no	no
LZM29275	8.96902	7.73334	9.83586e-08	3.49989e-05	yes	no	no	no	no
LZM28496	8.92021	7.68704	1.28242e-07	4.50825e-05	yes	no	no	no	no
LZM14604	8.89517	7.66333	1.46828e-07	5.03058e-05	yes	no	no	no	no
LZM17007	8.86969	7.63923	1.6842e-07	5.64847e-05	yes	no	no	no	no
LZM14991	8.81734	7.58978	2.22885e-07	7.14651e-05	yes	no	no	no	no
LZM16847	8.79043	7.56442	2.57175e-07	8.15635e-05	yes	no	no	no	no
LZM15185	8.76301	7.5386	2.97358e-07	9.03783e-05	yes	no	no	no	no
LZM28491	8.76301	7.5386	2.97358e-07	9.03783e-05	yes	no	no	no	no
LZM15858	8.76301	7.5386	2.97358e-07	9.03783e-05	yes	no	no	no	no
LZM29051	8.73506	7.51232	3.44558e-07	0.000100535	yes	no	no	no	no
LZM29537	8.73506	7.51232	3.44558e-07	0.000100535	yes	no	no	no	no
LZM16056	8.70656	7.48555	4.00132e-07	0.000110142	yes	no	no	no	no
LZM29517	8.70656	7.48555	4.00132e-07	0.000110142	yes	no	no	no	no
LZM15227	8.70656	7.48555	4.00132e-07	0.000110142	yes	no	no	no	no
LZM29466	8.67748	7.45828	4.65727e-07	0.000123536	yes	no	no	no	no
LZM48156	8.67748	7.45828	4.65727e-07	0.000123536	yes	no	no	no	no
LZM29487	8.67748	7.45828	4.65727e-07	0.000123536	yes	no	no	no	no
LZM29596	8.61751	7.40217	6.35441e-07	0.000162639	yes	no	no	no	no
LZM15186	8.61751	7.40217	6.35441e-07	0.000162639	yes	no	no	no	no
LZM29106	8.58657	7.37328	7.45e-07	0.000182669	yes	no	no	no	no
LZM15667	8.58657	7.37328	7.45e-07	0.000182669	yes	no	no	no	no
LZM16937	8.55494	7.3438	8.75702e-07	0.000211167	yes	no	no	no	no
LZM15985	8.52261	7.31372	1.03208e-06	0.000239	no	no	no	no	no
LZM13432	8.52261	7.31372	1.03208e-06	0.000239	yes	no	no	no	no
LZM13640	8.52261	7.31372	1.03208e-06	0.000239	yes	no	no	no	no
LZM28633	8.48953	7.283	1.21973e-06	0.000275885	yes	no	no	no	no
LZM15184	8.48953	7.283	1.21973e-06	0.000275885	yes	no	no	no	no
LZM13430	8.45568	7.25162	1.4456e-06	0.000314775	yes	no	no	no	no
LZM13390	8.45568	7.25162	1.4456e-06	0.000314775	yes	no	no	no	no
LZM14689	8.42101	7.21956	1.71836e-06	0.000365973	yes	no	no	no	no
LZM14386	8.38549	7.18676	2.45054e-06	0.000486407	yes	no	no	no	no
LZM28693	8.38549	7.18676	2.45054e-06	0.000486407	yes	no	no	no	no
LZM13369	8.38549	7.18676	2.45054e-06	0.000486407	yes	no	no	no	no
LZM17115	8.38549	7.18676	2.45054e-06	0.000486407	yes	no	no	no	no
LZM13833	8.34908	7.15322	2.94065e-06	0.000553563	yes	no	no	no	no
LZM16225	8.34908	7.15322	2.94065e-06	0.000553563	yes	no	no	no	no
LZM29405	8.34908	7.15322	2.94065e-06	0.000553563	yes	no	no	no	no
LZM29306	8.34908	7.15322	2.94065e-06	0.000553563	yes	no	no	no	no
LZM28669	8.34908	7.15322	2.94065e-06	0.000553563	yes	no	no	no	no
LZM15141	8.34908	7.15322	2.94065e-06	0.000553563	yes	no	no	no	no
LZM29508	8.31172	7.11888	3.54078e-06	0.000629956	yes	no	no	no	no
LZM16478	8.31172	7.11888	3.54078e-06	0.000629956	no	no	no	no	no
LZM28802	8.31172	7.11888	3.54078e-06	0.000629956	yes	no	no	no	no
LZM29195	8.31172	7.11888	3.54078e-06	0.000629956	yes	no	no	no	no
LZM29583	8.27337	7.08372	4.27844e-06	0.000747523	yes	no	no	no	no
LZM17100	8.27337	7.08372	4.27844e-06	0.000747523	yes	no	no	no	no
LZM29594	8.27337	7.08372	4.27844e-06	0.000747523	yes	no	no	no	no
LZM29063	8.23397	7.04769	5.18875e-06	0.000870099	yes	no	no	no	no
LZM29729	8.23397	7.04769	5.18875e-06	0.000870099	yes	no	no	no	no
LZM29100	8.23397	7.04769	5.18875e-06	0.000870099	yes	no	no	no	no
LZM29110	8.19347	7.01075	6.31674e-06	0.00102966	yes	no	no	no	no
LZM28995	8.19347	7.01075	6.31674e-06	0.00102966	yes	no	no	no	no
LZM29266	8.15179	6.97284	7.72046e-06	0.00120464	yes	no	no	no	no
LZM28488	8.15179	6.97284	7.72046e-06	0.00120464	yes	no	no	no	no
LZM14803	8.15179	6.97284	7.72046e-06	0.00120464	yes	no	no	no	no
LZM03529	8.15179	6.97284	7.72046e-06	0.00120464	no	no	yes	no	no
LZM29135	8.15179	6.97284	7.72046e-06	0.00120464	yes	no	no	no	no
LZM28797	8.15179	6.97284	7.72046e-06	0.00120464	yes	no	no	no	no
LZM29982	8.15179	6.97284	7.72046e-06	0.00120464	yes	no	no	no	no
LZM02155	8.15179	6.97284	7.72046e-06	0.00120464	no	no	no	no	no
LZM16932	8.10888	6.93393	9.4751e-06	0.00141053	yes	no	no	no	no
LZM14123	8.10888	6.93393	9.4751e-06	0.00141053	yes	no	no	no	no
LZM29102	8.10888	6.93393	9.4751e-06	0.00141053	yes	no	no	no	no
LZM29626	8.10888	6.93393	9.4751e-06	0.00141053	yes	no	no	no	no
LZM17038	8.10888	6.93393	9.4751e-06	0.00141053	yes	no	no	no	no
LZM29526	8.10888	6.93393	9.4751e-06	0.00141053	yes	no	no	no	no
LZM29536	8.06464	6.89395	1.16786e-05	0.00166224	yes	no	no	no	no
LZM13723	8.06464	6.89395	1.16786e-05	0.00166224	yes	no	no	no	no
LZM28585	8.06464	6.89395	1.16786e-05	0.00166224	yes	no	no	no	no
LZM29151	8.06464	6.89395	1.16786e-05	0.00166224	yes	no	no	no	no
LZM28350	8.06464	6.89395	1.16786e-05	0.00166224	yes	no	no	no	no
LZM17201	8.06464	6.89395	1.16786e-05	0.00166224	yes	no	no	no	no
LZM17668	8.06464	6.89395	1.16786e-05	0.00166224	yes	no	no	no	no
LZM29082	8.06464	6.89395	1.16786e-05	0.00166224	yes	no	no	no	no
LZM28681	8.01902	6.85284	1.44592e-05	0.0019532	yes	no	no	no	no
LZM17262	8.01902	6.85284	1.44592e-05	0.0019532	yes	no	no	no	no
LZM13840	8.01902	6.85284	1.44592e-05	0.0019532	yes	no	no	no	no
LZM29162	8.01902	6.85284	1.44592e-05	0.0019532	yes	no	no	no	no
LZM15183	8.01902	6.85284	1.44592e-05	0.0019532	yes	no	no	no	no
LZM14318	8.01902	6.85284	1.44592e-05	0.0019532	yes	no	no	no	no
LZM29303	7.97189	6.81055	1.79859e-05	0.0022817	yes	no	no	no	no
LZM14288	7.97189	6.81055	1.79859e-05	0.0022817	yes	no	no	no	no
LZM14403	7.97189	6.81055	1.79859e-05	0.0022817	yes	no	no	no	no
LZM29448	7.97189	6.81055	1.79859e-05	0.0022817	yes	no	no	no	no
LZM15894	7.97189	6.81055	1.79859e-05	0.0022817	yes	no	no	no	no
LZM29612	7.97189	6.81055	1.79859e-05	0.0022817	yes	no	no	no	no
LZM13470	7.92318	6.76699	2.24824e-05	0.00269955	yes	no	no	no	no
LZM29219	7.92318	6.76699	2.24824e-05	0.00269955	yes	no	no	no	no
LZM14282	7.92318	6.76699	2.24824e-05	0.00269955	yes	no	no	no	no
LZM28513	7.92318	6.76699	2.24824e-05	0.00269955	yes	no	no	no	no
LZM29817	7.92318	6.76699	2.24824e-05	0.00269955	yes	no	no	no	no
LZM28502	7.92318	6.76699	2.24824e-05	0.00269955	yes	no	no	no	no
LZM29533	7.92318	6.76699	2.24824e-05	0.00269955	yes	no	no	no	no
LZM29531	7.92318	6.76699	2.24824e-05	0.00269955	yes	no	no	no	no
LZM29001	7.92318	6.76699	2.24824e-05	0.00269955	yes	no	no	no	no
LZM13816	7.92318	6.76699	2.24824e-05	0.00269955	no	no	no	no	no
LZM15312	7.87277	6.72209	2.82471e-05	0.00313381	yes	no	no	no	no
LZM30017	7.87277	6.72209	2.82471e-05	0.00313381	yes	no	no	no	no
LZM17705	7.87277	6.72209	2.82471e-05	0.00313381	yes	no	no	no	no
LZM29197	7.87277	6.72209	2.82471e-05	0.00313381	yes	no	no	no	no
LZM14201	7.87277	6.72209	2.82471e-05	0.00313381	yes	no	no	no	no
LZM29055	7.87277	6.72209	2.82471e-05	0.00313381	yes	no	no	no	no
LZM28643	7.87277	6.72209	2.82471e-05	0.00313381	yes	no	no	no	no
LZM13700	7.87277	6.72209	2.82471e-05	0.00313381	yes	no	no	no	no
LZM30192	7.87277	6.72209	2.82471e-05	0.00313381	yes	no	no	no	no
LZM29467	7.87277	6.72209	2.82471e-05	0.00313381	yes	no	no	no	no
LZM29196	7.82053	6.67577	3.56805e-05	0.00375843	yes	no	no	no	no
LZM14296	7.82053	6.67577	3.56805e-05	0.00375843	yes	no	no	no	no
LZM30127	7.82053	6.67577	3.56805e-05	0.00375843	yes	no	no	no	no
LZM17184	7.82053	6.67577	3.56805e-05	0.00375843	yes	no	no	no	no
LZM17060	7.82053	6.67577	3.56805e-05	0.00375843	yes	no	no	no	no
LZM28732	7.82053	6.67577	3.56805e-05	0.00375843	yes	no	no	no	no
LZM03659	7.82053	6.67577	3.56805e-05	0.00375843	no	no	no	no	no
LZM30307	7.76633	6.62793	4.53239e-05	0.00454454	yes	no	no	no	no
LZM28582	7.76633	6.62793	4.53239e-05	0.00454454	yes	no	no	no	no
LZM30206	7.76633	6.62793	4.53239e-05	0.00454454	yes	no	no	no	no
LZM30161	7.76633	6.62793	4.53239e-05	0.00454454	yes	no	no	no	no
LZM15075	7.76633	6.62793	4.53239e-05	0.00454454	yes	no	no	no	no
LZM29158	7.76633	6.62793	4.53239e-05	0.00454454	yes	no	no	no	no
LZM12693	7.71001	6.57847	5.79138e-05	0.00552226	yes	no	no	no	no
LZM17241	7.71001	6.57847	5.79138e-05	0.00552226	yes	no	no	no	no
LZM17041	7.71001	6.57847	5.79138e-05	0.00552226	yes	no	no	no	no
LZM15518	7.71001	6.57847	5.79138e-05	0.00552226	yes	no	no	no	no
LZM48158	7.71001	6.57847	5.79138e-05	0.00552226	yes	no	no	no	no
LZM17619	7.71001	6.57847	5.79138e-05	0.00552226	yes	no	no	no	no
LZM28898	7.71001	6.57847	5.79138e-05	0.00552226	yes	no	no	no	no
LZM13716	7.71001	6.57847	5.79138e-05	0.00552226	yes	no	no	no	no
LZM17169	7.6514	6.52728	7.44607e-05	0.00666446	yes	no	no	no	no
LZM30097	7.6514	6.52728	7.44607e-05	0.00666446	yes	no	no	no	no
LZM28630	7.6514	6.52728	7.44607e-05	0.00666446	no	no	no	no	no
LZM30156	7.6514	6.52728	7.44607e-05	0.00666446	yes	no	no	no	no
LZM30128	7.6514	6.52728	7.44607e-05	0.00666446	yes	no	no	no	no
LZM05395	7.6514	6.52728	7.44607e-05	0.00666446	no	no	no	no	no
LZM15154	7.6514	6.52728	7.44607e-05	0.00666446	yes	no	no	no	no
LZM14805	7.6514	6.52728	7.44607e-05	0.00666446	yes	no	no	no	no
LZM29925	7.6514	6.52728	7.44607e-05	0.00666446	yes	no	no	no	no
LZM12230	7.6514	6.52728	7.44607e-05	0.00666446	no	no	no	no	no
LZM29888	7.6514	6.52728	7.44607e-05	0.00666446	yes	no	no	no	no
LZM29692	7.6514	6.52728	7.44607e-05	0.00666446	yes	no	no	no	no
LZM03703	7.6514	6.52728	7.44607e-05	0.00666446	no	no	no	no	no
LZM28634	7.59031	6.47423	9.63608e-05	0.0077455	yes	no	no	no	no
LZM28657	7.59031	6.47423	9.63608e-05	0.0077455	yes	no	no	no	no
LZM18227	7.59031	6.47423	9.63608e-05	0.0077455	yes	no	no	no	no
LZM13886	7.59031	6.47423	9.63608e-05	0.0077455	yes	no	no	no	no
LZM29998	7.59031	6.47423	9.63608e-05	0.0077455	yes	no	no	no	no
LZM13162	7.59031	6.47423	9.63608e-05	0.0077455	yes	no	no	no	no
LZM19087	7.59031	6.47423	9.63608e-05	0.0077455	yes	no	no	no	no
LZM48155	7.59031	6.47423	9.63608e-05	0.0077455	yes	no	no	no	no
LZM17407	7.59031	6.47423	9.63608e-05	0.0077455	yes	no	no	no	no
LZM13907	7.59031	6.47423	9.63608e-05	0.0077455	yes	no	no	no	no
LZM29143	7.59031	6.47423	9.63608e-05	0.0077455	yes	no	no	no	no
LZM28801	7.59031	6.47423	9.63608e-05	0.0077455	yes	no	no	no	no
LZM01242	7.59031	6.47423	9.63608e-05	0.0077455	no	no	no	no	no
LZM29679	7.59031	6.47423	9.63608e-05	0.0077455	yes	no	no	no	no
LZM16021	7.59031	6.47423	9.63608e-05	0.0077455	yes	no	no	no	no
LZM28824	7.59031	6.47423	9.63608e-05	0.0077455	yes	no	no	no	no
LZM29105	7.59031	6.47423	9.63608e-05	0.0077455	yes	no	no	no	no
LZM17185	7.59031	6.47423	9.63608e-05	0.0077455	yes	no	no	no	no
LZM29827	7.59031	6.47423	9.63608e-05	0.0077455	yes	no	no	no	no
LZM31141	7.59031	6.47423	9.63608e-05	0.0077455	yes	no	no	no	no
LZM13783	7.59031	6.47423	9.63608e-05	0.0077455	yes	no	no	no	no
LZM29717	7.59031	6.47423	9.63608e-05	0.0077455	yes	no	no	no	no
LZM29662	7.59031	6.47423	9.63608e-05	0.0077455	yes	no	no	no	no
LZM14315	7.59031	6.47423	9.63608e-05	0.0077455	yes	no	no	no	no
LZM30143	7.52652	6.41918	0.000125561	0.00941805	yes	no	no	no	no
LZM31187	7.52652	6.41918	0.000125561	0.00941805	no	no	no	no	no
LZM29650	7.52652	6.41918	0.000125561	0.00941805	yes	no	no	no	no
LZM28055	7.52652	6.41918	0.000125561	0.00941805	yes	no	no	no	no
LZM27810	7.52652	6.41918	0.000125561	0.00941805	yes	no	no	no	no
LZM17441	7.52652	6.41918	0.000125561	0.00941805	yes	no	no	no	no
LZM28569	7.52652	6.41918	0.000125561	0.00941805	yes	no	no	no	no
LZM28537	7.52652	6.41918	0.000125561	0.00941805	yes	no	no	no	no
LZM31161	7.52652	6.41918	0.000125561	0.00941805	yes	no	no	no	no
LZM28529	7.52652	6.41918	0.000125561	0.00941805	yes	no	no	no	no
LZM28625	7.52652	6.41918	0.000125561	0.00941805	yes	no	no	no	no
LZM14839	7.52652	6.41918	0.000125561	0.00941805	yes	no	no	no	no
LZM18377	7.52652	6.41918	0.000125561	0.00941805	yes	no	no	no	no
LZM29495	7.52652	6.41918	0.000125561	0.00941805	yes	no	no	no	no
LZM28082	7.52652	6.41918	0.000125561	0.00941805	yes	no	no	no	no
LZM14980	7.52652	6.41918	0.000125561	0.00941805	yes	no	no	no	no
LZM30238	7.52652	6.41918	0.000125561	0.00941805	yes	no	no	no	no
LZM17055	7.45978	6.36198	0.000164799	0.0111308	yes	no	no	no	no
LZM13873	7.45978	6.36198	0.000164799	0.0111308	yes	no	no	no	no
LZM27766	7.45978	6.36198	0.000164799	0.0111308	yes	no	no	no	no
LZM30625	7.45978	6.36198	0.000164799	0.0111308	yes	no	no	no	no
LZM30829	7.45978	6.36198	0.000164799	0.0111308	yes	no	no	no	no
LZM14110	7.45978	6.36198	0.000164799	0.0111308	yes	no	no	no	no
LZM29814	7.45978	6.36198	0.000164799	0.0111308	yes	no	no	no	no
LZM29340	7.45978	6.36198	0.000164799	0.0111308	yes	no	no	no	no
LZM33023	7.45978	6.36198	0.000164799	0.0111308	yes	no	no	no	no
LZM28754	7.45978	6.36198	0.000164799	0.0111308	yes	no	no	no	no
LZM13231	7.45978	6.36198	0.000164799	0.0111308	yes	no	no	no	no
LZM14424	7.45978	6.36198	0.000164799	0.0111308	yes	no	no	no	no
LZM28053	7.45978	6.36198	0.000164799	0.0111308	yes	no	no	no	no
LZM28712	7.45978	6.36198	0.000164799	0.0111308	yes	no	no	no	no
LZM29836	7.45978	6.36198	0.000164799	0.0111308	yes	no	no	no	no
LZM30094	7.45978	6.36198	0.000164799	0.0111308	yes	no	no	no	no
LZM29251	7.45978	6.36198	0.000164799	0.0111308	yes	no	no	no	no
LZM29096	7.45978	6.36198	0.000164799	0.0111308	yes	no	no	no	no
LZM28723	7.45978	6.36198	0.000164799	0.0111308	yes	no	no	no	no
LZM01297	7.45978	6.36198	0.000164799	0.0111308	no	no	no	no	no
LZM28974	7.45978	6.36198	0.000164799	0.0111308	yes	no	no	no	no
LZM17390	7.45978	6.36198	0.000164799	0.0111308	yes	no	no	no	no
LZM27990	7.45978	6.36198	0.000164799	0.0111308	yes	no	no	no	no
LZM29295	7.45978	6.36198	0.000164799	0.0111308	yes	no	no	no	no
LZM13690	7.45978	6.36198	0.000164799	0.0111308	yes	no	no	no	no
LZM03035	7.3898	6.30244	0.00021796	0.0132769	no	no	no	no	no
LZM31532	7.3898	6.30244	0.00021796	0.0132769	yes	no	no	no	no
LZM12832	7.3898	6.30244	0.00021796	0.0132769	yes	no	no	no	no
LZM29851	7.3898	6.30244	0.00021796	0.0132769	yes	no	no	no	no
LZM18276	7.3898	6.30244	0.00021796	0.0132769	yes	no	no	no	no
LZM28189	7.3898	6.30244	0.00021796	0.0132769	yes	no	no	no	no
LZM17248	7.3898	6.30244	0.00021796	0.0132769	yes	no	no	no	no
LZM14509	7.3898	6.30244	0.00021796	0.0132769	yes	no	no	no	no
LZM14819	7.3898	6.30244	0.00021796	0.0132769	yes	no	no	no	no
LZM05573	7.3898	6.30244	0.00021796	0.0132769	yes	no	no	no	no
LZM30224	7.3898	6.30244	0.00021796	0.0132769	yes	no	no	no	no
LZM29921	7.3898	6.30244	0.00021796	0.0132769	yes	no	no	no	no
LZM30981	7.3898	6.30244	0.00021796	0.0132769	yes	no	no	no	no
LZM15287	7.3898	6.30244	0.00021796	0.0132769	yes	no	no	no	no
LZM27789	7.3898	6.30244	0.00021796	0.0132769	yes	no	no	no	no
LZM17595	7.3898	6.30244	0.00021796	0.0132769	yes	no	no	no	no
LZM30394	7.3898	6.30244	0.00021796	0.0132769	yes	no	no	no	no
LZM27905	7.3898	6.30244	0.00021796	0.0132769	yes	no	no	no	no
LZM28564	7.3898	6.30244	0.00021796	0.0132769	yes	no	no	no	no
LZM15817	7.3898	6.30244	0.00021796	0.0132769	yes	no	no	no	no
LZM28135	7.3898	6.30244	0.00021796	0.0132769	yes	no	no	no	no
LZM18139	7.3898	6.30244	0.00021796	0.0132769	yes	no	no	no	no
LZM28612	7.3898	6.30244	0.00021796	0.0132769	yes	no	no	no	no
LZM18026	7.3898	6.30244	0.00021796	0.0132769	yes	no	no	no	no
LZM27926	7.3898	6.30244	0.00021796	0.0132769	yes	no	no	no	no
LZM15194	7.3898	6.30244	0.00021796	0.0132769	yes	no	no	no	no
LZM14261	7.3898	6.30244	0.00021796	0.0132769	yes	no	no	no	no
LZM14563	7.3898	6.30244	0.00021796	0.0132769	yes	no	no	no	no
LZM30027	7.3898	6.30244	0.00021796	0.0132769	yes	no	no	no	no
LZM29863	7.3898	6.30244	0.00021796	0.0132769	yes	no	no	no	no
LZM12918	7.3898	6.30244	0.00021796	0.0132769	yes	no	no	no	no
LZM00108	7.33144	10.635	1.81293e-13	4.40814e-10	yes	no	no	no	no
LZM17079	7.31625	6.24038	0.000290613	0.0162878	yes	no	no	no	no
LZM28159	7.31625	6.24038	0.000290613	0.0162878	yes	no	no	no	no
LZM27830	7.31625	6.24038	0.000290613	0.0162878	yes	no	no	no	no
LZM18696	7.31625	6.24038	0.000290613	0.0162878	yes	no	no	no	no
LZM13583	7.31625	6.24038	0.000290613	0.0162878	yes	no	no	no	no
LZM02684	7.31625	6.24038	0.000290613	0.0162878	no	no	no	no	no
LZM29769	7.31625	6.24038	0.000290613	0.0162878	yes	no	no	no	no
LZM15534	7.31625	6.24038	0.000290613	0.0162878	yes	no	no	no	no
LZM30184	7.31625	6.24038	0.000290613	0.0162878	yes	no	no	no	no
LZM29910	7.31625	6.24038	0.000290613	0.0162878	yes	no	no	no	no
LZM31500	7.31625	6.24038	0.000290613	0.0162878	yes	no	no	no	no
LZM31100	7.31625	6.24038	0.000290613	0.0162878	yes	no	no	no	no
LZM29628	7.31625	6.24038	0.000290613	0.0162878	yes	no	no	no	no
LZM29826	7.31625	6.24038	0.000290613	0.0162878	yes	no	no	no	no
LZM15044	7.31625	6.24038	0.000290613	0.0162878	yes	no	no	no	no
LZM14107	7.31625	6.24038	0.000290613	0.0162878	yes	no	no	no	no
LZM12790	7.31625	6.24038	0.000290613	0.0162878	yes	no	no	no	no
LZM19111	7.31625	6.24038	0.000290613	0.0162878	yes	no	no	no	no
LZM31428	7.31625	6.24038	0.000290613	0.0162878	yes	no	no	no	no
LZM30685	7.31625	6.24038	0.000290613	0.0162878	yes	no	no	no	no
LZM13271	7.31625	6.24038	0.000290613	0.0162878	yes	no	no	no	no
LZM29834	7.31625	6.24038	0.000290613	0.0162878	yes	no	no	no	no
LZM27814	7.31625	6.24038	0.000290613	0.0162878	yes	no	no	no	no
LZM18657	7.31625	6.24038	0.000290613	0.0162878	yes	no	no	no	no
LZM29936	7.31625	6.24038	0.000290613	0.0162878	yes	no	no	no	no
LZM30417	7.31625	6.24038	0.000290613	0.0162878	yes	no	no	no	no
LZM12701	7.23875	6.17557	0.000390825	0.0196951	yes	no	no	no	no
LZM17643	7.23875	6.17557	0.000390825	0.0196951	yes	no	no	no	no
LZM29216	7.23875	6.17557	0.000390825	0.0196951	yes	no	no	no	no
LZM29675	7.23875	6.17557	0.000390825	0.0196951	yes	no	no	no	no
LZM30297	7.23875	6.17557	0.000390825	0.0196951	yes	no	no	no	no
LZM17608	7.23875	6.17557	0.000390825	0.0196951	yes	no	no	no	no
LZM12669	7.23875	6.17557	0.000390825	0.0196951	yes	no	no	no	no
LZM13421	7.23875	6.17557	0.000390825	0.0196951	yes	no	no	no	no
LZM13461	7.23875	6.17557	0.000390825	0.0196951	yes	no	no	no	no
LZM27900	7.23875	6.17557	0.000390825	0.0196951	yes	no	no	no	no
LZM05370	7.23875	6.17557	0.000390825	0.0196951	no	no	no	no	no
LZM29180	7.23875	6.17557	0.000390825	0.0196951	yes	no	no	no	no
LZM13076	7.23875	6.17557	0.000390825	0.0196951	yes	no	no	no	no
LZM29451	7.23875	6.17557	0.000390825	0.0196951	yes	no	no	no	no
LZM18073	7.23875	6.17557	0.000390825	0.0196951	yes	no	no	no	no
LZM28097	7.23875	6.17557	0.000390825	0.0196951	yes	no	no	no	no
LZM30687	7.23875	6.17557	0.000390825	0.0196951	yes	no	no	no	no
LZM30153	7.23875	6.17557	0.000390825	0.0196951	yes	no	no	no	no
LZM30490	7.23875	6.17557	0.000390825	0.0196951	yes	no	no	no	no
LZM29859	7.23875	6.17557	0.000390825	0.0196951	yes	no	no	no	no
LZM28975	7.23875	6.17557	0.000390825	0.0196951	yes	no	no	no	no
LZM30330	7.23875	6.17557	0.000390825	0.0196951	yes	no	no	no	no
LZM30129	7.23875	6.17557	0.000390825	0.0196951	yes	no	no	no	no
LZM14191	7.23875	6.17557	0.000390825	0.0196951	no	no	no	no	no
LZM30781	7.23875	6.17557	0.000390825	0.0196951	yes	no	no	no	no
LZM28985	7.23875	6.17557	0.000390825	0.0196951	yes	no	no	no	no
LZM17695	7.23875	6.17557	0.000390825	0.0196951	yes	no	no	no	no
LZM29221	7.23875	6.17557	0.000390825	0.0196951	yes	no	no	no	no
LZM29779	7.23875	6.17557	0.000390825	0.0196951	yes	no	no	no	no
LZM30053	7.23875	6.17557	0.000390825	0.0196951	yes	no	no	no	no
LZM31285	7.23875	6.17557	0.000390825	0.0196951	yes	no	no	no	no
LZM29772	7.23875	6.17557	0.000390825	0.0196951	yes	no	no	no	no
LZM30142	7.23875	6.17557	0.000390825	0.0196951	yes	no	no	no	no
LZM28554	7.23875	6.17557	0.000390825	0.0196951	yes	no	no	no	no
LZM30527	7.23875	6.17557	0.000390825	0.0196951	yes	no	no	no	no
LZM28676	7.23875	6.17557	0.000390825	0.0196951	yes	no	no	no	no
LZM27811	7.23875	6.17557	0.000390825	0.0196951	yes	no	no	no	no
LZM28778	7.23875	6.17557	0.000390825	0.0196951	yes	no	no	no	no
LZM12795	7.23875	6.17557	0.000390825	0.0196951	yes	no	no	no	no
LZM13240	7.23875	6.17557	0.000390825	0.0196951	yes	no	no	no	no
LZM29950	7.23875	6.17557	0.000390825	0.0196951	yes	no	no	no	no
LZM14916	7.23875	6.17557	0.000390825	0.0196951	yes	no	no	no	no
LZM32124	7.15685	6.10776	0.000530405	0.02322	yes	no	no	no	no
LZM32816	7.15685	6.10776	0.000530405	0.02322	yes	no	no	no	no
LZM29567	7.15685	6.10776	0.000530405	0.02322	yes	no	no	no	no
LZM19633	7.15685	6.10776	0.000530405	0.02322	yes	no	no	no	no
LZM28427	7.15685	6.10776	0.000530405	0.02322	yes	no	no	no	no
LZM31968	7.15685	6.10776	0.000530405	0.02322	yes	no	no	no	no
LZM31030	7.15685	6.10776	0.000530405	0.02322	yes	no	no	no	no
LZM12750	7.15685	6.10776	0.000530405	0.02322	yes	no	no	no	no
LZM30528	7.15685	6.10776	0.000530405	0.02322	yes	no	no	no	no
LZM27986	7.15685	6.10776	0.000530405	0.02322	yes	no	no	no	no
LZM30046	7.15685	6.10776	0.000530405	0.02322	yes	no	no	no	no
LZM18200	7.15685	6.10776	0.000530405	0.02322	yes	no	no	no	no
LZM30123	7.15685	6.10776	0.000530405	0.02322	yes	no	no	no	no
LZM28317	7.15685	6.10776	0.000530405	0.02322	yes	no	no	no	no
LZM31104	7.15685	6.10776	0.000530405	0.02322	yes	no	no	no	no
LZM17188	7.15685	6.10776	0.000530405	0.02322	yes	no	no	no	no
LZM29716	7.15685	6.10776	0.000530405	0.02322	yes	no	no	no	no
LZM31846	7.15685	6.10776	0.000530405	0.02322	yes	no	no	no	no
LZM17450	7.15685	6.10776	0.000530405	0.02322	yes	no	no	no	no
LZM28697	7.15685	6.10776	0.000530405	0.02322	yes	no	no	no	no
LZM29615	7.15685	6.10776	0.000530405	0.02322	yes	no	no	no	no
LZM29252	7.15685	6.10776	0.000530405	0.02322	yes	no	no	no	no
LZM32861	7.15685	6.10776	0.000530405	0.02322	yes	no	no	no	no
LZM20436	7.15685	6.10776	0.000530405	0.02322	yes	no	no	no	no
LZM28020	7.15685	6.10776	0.000530405	0.02322	yes	no	no	no	no
LZM30204	7.15685	6.10776	0.000530405	0.02322	yes	no	no	no	no
LZM12684	7.15685	6.10776	0.000530405	0.02322	yes	no	no	no	no
LZM17328	7.15685	6.10776	0.000530405	0.02322	yes	no	no	no	no
LZM31115	7.15685	6.10776	0.000530405	0.02322	yes	no	no	no	no
LZM29205	7.15685	6.10776	0.000530405	0.02322	yes	no	no	no	no
LZM19057	7.15685	6.10776	0.000530405	0.02322	yes	no	no	no	no
LZM13600	7.15685	6.10776	0.000530405	0.02322	yes	no	no	no	no
LZM29946	7.15685	6.10776	0.000530405	0.02322	yes	no	no	no	no
LZM29101	7.15685	6.10776	0.000530405	0.02322	yes	no	no	no	no
LZM30149	7.15685	6.10776	0.000530405	0.02322	yes	no	no	no	no
LZM31772	7.15685	6.10776	0.000530405	0.02322	yes	no	no	no	no
LZM33173	7.15685	6.10776	0.000530405	0.02322	yes	no	no	no	no
LZM18676	7.15685	6.10776	0.000530405	0.02322	yes	no	no	no	no
LZM21838	7.15685	6.10776	0.000530405	0.02322	yes	no	no	no	no
LZM32909	7.15685	6.10776	0.000530405	0.02322	yes	no	no	no	no
LZM21127	7.15685	6.10776	0.000530405	0.02322	yes	no	no	no	no
LZM31188	7.15685	6.10776	0.000530405	0.02322	yes	no	no	no	no
LZM31185	7.15685	6.10776	0.000530405	0.02322	yes	no	no	no	no
LZM30317	7.15685	6.10776	0.000530405	0.02322	yes	no	no	no	no
LZM30879	7.15685	6.10776	0.000530405	0.02322	yes	no	no	no	no
LZM33014	7.15685	6.10776	0.000530405	0.02322	yes	no	no	no	no
LZM29098	7.15685	6.10776	0.000530405	0.02322	yes	no	no	no	no
LZM28579	7.15685	6.10776	0.000530405	0.02322	yes	no	no	no	no
LZM19058	7.15685	6.10776	0.000530405	0.02322	yes	no	no	no	no
LZM29900	7.15685	6.10776	0.000530405	0.02322	yes	no	no	no	no
LZM33411	7.15685	6.10776	0.000530405	0.02322	yes	no	no	no	no
LZM27934	7.15685	6.10776	0.000530405	0.02322	yes	no	no	no	no
LZM29302	7.15685	6.10776	0.000530405	0.02322	yes	no	no	no	no
LZM35193	7.15685	6.10776	0.000530405	0.02322	yes	no	no	no	no
LZM28354	7.15685	6.10776	0.000530405	0.02322	yes	no	no	no	no
LZM30331	7.15685	6.10776	0.000530405	0.02322	yes	no	no	no	no
LZM18541	7.15685	6.10776	0.000530405	0.02322	yes	no	no	no	no
LZM30341	7.15685	6.10776	0.000530405	0.02322	yes	no	no	no	no
LZM31306	7.15685	6.10776	0.000530405	0.02322	yes	no	no	no	no
LZM27933	7.15685	6.10776	0.000530405	0.02322	yes	no	no	no	no
LZM29714	7.15685	6.10776	0.000530405	0.02322	yes	no	no	no	no
LZM33180	7.15685	6.10776	0.000530405	0.02322	yes	no	no	no	no
LZM34322	7.15685	6.10776	0.000530405	0.02322	yes	no	no	no	no
LZM30250	7.15685	6.10776	0.000530405	0.02322	yes	no	no	no	no
LZM20541	7.15685	6.10776	0.000530405	0.02322	yes	no	no	no	no
LZM28271	7.15685	6.10776	0.000530405	0.02322	yes	no	no	no	no
LZM16188	7.15685	6.10776	0.000530405	0.02322	yes	no	no	no	no
LZM18772	7.15685	6.10776	0.000530405	0.02322	yes	no	no	no	no
LZM18019	7.15685	6.10776	0.000530405	0.02322	yes	no	no	no	no
LZM32228	7.07002	6.03664	0.000726851	0.0276027	yes	no	no	no	no
LZM19107	7.07002	6.03664	0.000726851	0.0276027	yes	no	no	no	no
LZM30668	7.07002	6.03664	0.000726851	0.0276027	yes	no	no	no	no
LZM00102	7.07002	6.03664	0.000726851	0.0276027	yes	no	no	no	no
LZM30333	7.07002	6.03664	0.000726851	0.0276027	yes	no	no	no	no
LZM31398	7.07002	6.03664	0.000726851	0.0276027	yes	no	no	no	no
LZM19654	7.07002	6.03664	0.000726851	0.0276027	yes	no	no	no	no
LZM29103	7.07002	6.03664	0.000726851	0.0276027	yes	no	no	no	no
LZM32919	7.07002	6.03664	0.000726851	0.0276027	yes	no	no	no	no
LZM14736	7.07002	6.03664	0.000726851	0.0276027	yes	no	no	no	no
LZM13718	7.07002	6.03664	0.000726851	0.0276027	yes	no	no	no	no
LZM18165	7.07002	6.03664	0.000726851	0.0276027	yes	no	no	no	no
LZM33021	7.07002	6.03664	0.000726851	0.0276027	yes	no	no	no	no
LZM18391	7.07002	6.03664	0.000726851	0.0276027	yes	no	no	no	no
LZM31488	7.07002	6.03664	0.000726851	0.0276027	yes	no	no	no	no
LZM17409	7.07002	6.03664	0.000726851	0.0276027	yes	no	no	no	no
LZM33514	7.07002	6.03664	0.000726851	0.0276027	yes	no	no	no	no
LZM17621	7.07002	6.03664	0.000726851	0.0276027	yes	no	no	no	no
LZM18244	7.07002	6.03664	0.000726851	0.0276027	yes	no	no	no	no
LZM20763	7.07002	6.03664	0.000726851	0.0276027	yes	no	no	no	no
LZM32781	7.07002	6.03664	0.000726851	0.0276027	yes	no	no	no	no
LZM28738	7.07002	6.03664	0.000726851	0.0276027	yes	no	no	no	no
LZM13350	7.07002	6.03664	0.000726851	0.0276027	yes	no	no	no	no
LZM33977	7.07002	6.03664	0.000726851	0.0276027	yes	no	no	no	no
LZM30631	7.07002	6.03664	0.000726851	0.0276027	yes	no	no	no	no
LZM29305	7.07002	6.03664	0.000726851	0.0276027	yes	no	no	no	no
LZM13814	7.07002	6.03664	0.000726851	0.0276027	yes	no	no	no	no
LZM33547	7.07002	6.03664	0.000726851	0.0276027	yes	no	no	no	no
LZM32817	7.07002	6.03664	0.000726851	0.0276027	yes	no	no	no	no
LZM29484	7.07002	6.03664	0.000726851	0.0276027	yes	no	no	no	no
LZM29832	7.07002	6.03664	0.000726851	0.0276027	yes	no	no	no	no
LZM33724	7.07002	6.03664	0.000726851	0.0276027	yes	no	no	no	no
LZM30195	7.07002	6.03664	0.000726851	0.0276027	yes	no	no	no	no
LZM29552	7.07002	6.03664	0.000726851	0.0276027	yes	no	no	no	no
LZM19201	7.07002	6.03664	0.000726851	0.0276027	yes	no	no	no	no
LZM29949	7.07002	6.03664	0.000726851	0.0276027	yes	no	no	no	no
LZM30365	7.07002	6.03664	0.000726851	0.0276027	yes	no	no	no	no
LZM30540	7.07002	6.03664	0.000726851	0.0276027	yes	no	no	no	no
LZM29607	7.07002	6.03664	0.000726851	0.0276027	yes	no	no	no	no
LZM31417	7.07002	6.03664	0.000726851	0.0276027	yes	no	no	no	no
LZM32966	7.07002	6.03664	0.000726851	0.0276027	yes	no	no	no	no
LZM29296	7.07002	6.03664	0.000726851	0.0276027	yes	no	no	no	no
LZM32745	7.07002	6.03664	0.000726851	0.0276027	yes	no	no	no	no
LZM28740	7.07002	6.03664	0.000726851	0.0276027	yes	no	no	no	no
LZM21230	7.07002	6.03664	0.000726851	0.0276027	yes	no	no	no	no
LZM30457	7.07002	6.03664	0.000726851	0.0276027	yes	no	no	no	no
LZM34323	7.07002	6.03664	0.000726851	0.0276027	yes	no	no	no	no
LZM18114	7.07002	6.03664	0.000726851	0.0276027	yes	no	no	no	no
LZM31230	7.07002	6.03664	0.000726851	0.0276027	yes	no	no	no	no
LZM32710	7.07002	6.03664	0.000726851	0.0276027	yes	no	no	no	no
LZM18331	7.07002	6.03664	0.000726851	0.0276027	no	no	no	no	no
LZM12734	7.07002	6.03664	0.000726851	0.0276027	yes	no	no	no	no
LZM31792	7.07002	6.03664	0.000726851	0.0276027	yes	no	no	no	no
LZM27890	7.07002	6.03664	0.000726851	0.0276027	yes	no	no	no	no
LZM27831	7.07002	6.03664	0.000726851	0.0276027	yes	no	no	no	no
LZM32734	7.07002	6.03664	0.000726851	0.0276027	yes	no	no	no	no
LZM30378	7.07002	6.03664	0.000726851	0.0276027	yes	no	no	no	no
LZM30676	7.07002	6.03664	0.000726851	0.0276027	yes	no	no	no	no
LZM29513	7.07002	6.03664	0.000726851	0.0276027	yes	no	no	no	no
LZM12546	7.07002	6.03664	0.000726851	0.0276027	yes	no	no	no	no
LZM18298	7.07002	6.03664	0.000726851	0.0276027	yes	no	no	no	no
LZM19436	7.07002	6.03664	0.000726851	0.0276027	yes	no	no	no	no
LZM33524	7.07002	6.03664	0.000726851	0.0276027	yes	no	no	no	no
LZM30624	7.07002	6.03664	0.000726851	0.0276027	yes	no	no	no	no
LZM17306	7.07002	6.03664	0.000726851	0.0276027	yes	no	no	no	no
LZM29758	7.07002	6.03664	0.000726851	0.0276027	yes	no	no	no	no
LZM28771	7.07002	6.03664	0.000726851	0.0276027	yes	no	no	no	no
LZM29774	7.07002	6.03664	0.000726851	0.0276027	yes	no	no	no	no
LZM29992	7.07002	6.03664	0.000726851	0.0276027	yes	no	no	no	no
LZM20409	7.07002	6.03664	0.000726851	0.0276027	yes	no	no	no	no
LZM33063	7.07002	6.03664	0.000726851	0.0276027	yes	no	no	no	no
LZM33258	7.07002	6.03664	0.000726851	0.0276027	yes	no	no	no	no
LZM31342	7.07002	6.03664	0.000726851	0.0276027	yes	no	no	no	no
LZM32290	7.07002	6.03664	0.000726851	0.0276027	yes	no	no	no	no
LZM31343	7.07002	6.03664	0.000726851	0.0276027	yes	no	no	no	no
LZM30337	7.07002	6.03664	0.000726851	0.0276027	yes	no	no	no	no
LZM19213	7.07002	6.03664	0.000726851	0.0276027	yes	no	no	no	no
LZM30306	7.07002	6.03664	0.000726851	0.0276027	yes	no	no	no	no
LZM17389	7.07002	6.03664	0.000726851	0.0276027	yes	no	no	no	no
LZM28745	7.07002	6.03664	0.000726851	0.0276027	yes	no	no	no	no
LZM17941	7.07002	6.03664	0.000726851	0.0276027	yes	no	no	no	no
LZM29314	7.03718	9.79326	1.20064e-11	1.29749e-08	yes	no	no	no	no
LZM00113	6.17625	8.95269	2.74724e-09	1.51243e-06	yes	no	no	no	no
LZM13887	5.82126	8.61067	2.50707e-08	1.07575e-05	yes	no	no	no	no
LZM00111	5.76469	11.4481	7.51321e-12	9.13418e-09	yes	no	no	no	no
LZM14759	5.73789	9.07455	5.3394e-09	2.78202e-06	yes	no	no	no	no
LZM15259	5.69995	9.03796	6.68255e-09	3.3048e-06	yes	no	no	no	no
LZM14099	5.69788	7.61355	1.86519e-06	0.000394367	yes	no	no	no	no
LZM13742	5.67087	8.46687	5.92816e-08	2.21759e-05	yes	no	no	no	no
LZM15304	5.48177	10.7622	8.55818e-11	6.57133e-08	yes	no	no	no	no
LZM12384	5.40315	7.3425	8.22534e-06	0.00127659	no	no	no	no	no
LZM13638	5.36727	8.17901	3.5272e-07	0.000101898	no	no	no	no	no
LZM12401	5.34937	8.16215	3.8906e-07	0.000110142	no	no	yes	no	no
LZM16022	5.30156	7.25028	1.34468e-05	0.00190113	no	no	yes	no	no
LZM17402	4.94519	6.93242	8.43945e-05	0.00750751	yes	no	no	no	no
LZM17384	4.89956	6.89242	0.000103439	0.00824631	yes	no	no	no	no
LZM29297	4.78089	8.85952	1.95568e-07	6.41157e-05	yes	no	no	no	no
LZM16895	4.70108	6.72047	0.000243817	0.014729	no	no	no	no	no
LZM16128	4.63117	10.7377	7.30636e-09	3.55308e-06	yes	no	no	no	no
LZM15857	4.59056	6.62627	0.000385253	0.0196951	no	no	no	no	no
LZM29298	4.58355	7.45579	2.28759e-05	0.00272438	yes	no	no	no	no
LZM14079	4.56764	8.91036	3.61989e-07	0.00010355	no	no	no	no	no
LZM28524	4.51283	8.85888	4.9205e-07	0.000129343	yes	no	no	no	no
LZM48341	4.49296	3.2469	3.23096e-05	0.000908603	yes	no	no	no	no
LZM18087	4.40707	6.47249	0.000797167	0.0299353	yes	no	no	no	no
LZM13215	4.40707	6.47249	0.000797167	0.0299353	yes	no	no	no	no
LZM12387	4.28042	7.70701	2.19975e-05	0.00269955	no	no	yes	no	no
LZM29033	4.23941	7.15042	0.00013422	0.010016	yes	no	no	no	no
LZM29274	4.1595	7.08085	0.000191901	0.0128424	yes	no	no	no	no
LZM16936	4.14579	7.58624	4.23374e-05	0.00439616	yes	no	no	no	no
LZM29070	4.03068	6.96986	0.000336207	0.0187211	yes	no	no	no	no
LZM28799	3.99814	8.59449	5.62318e-06	0.000937561	yes	no	no	no	no
LZM29514	3.93793	6.89089	0.000497338	0.02322	yes	no	no	no	no
LZM13927	3.88922	6.84974	0.000608346	0.0264142	yes	no	no	no	no
LZM03396	3.88876	11.7182	2.04601e-07	6.63317e-05	no	no	no	no	no
LZM28486	3.83881	6.8074	0.000747106	0.0282737	yes	no	no	no	no
LZM15311	3.83175	7.30977	0.000180606	0.0121702	yes	no	no	no	no
LZM28567	3.79623	7.279	0.000211308	0.0132769	yes	no	no	no	no
LZM01231	3.64276	7.81639	9.81305e-05	0.00786608	no	no	no	no	no
LZM29486	3.50029	7.39707	0.000341233	0.0189648	yes	no	no	no	no
LZM28530	3.45725	7.89888	0.000148152	0.0109994	yes	no	no	no	no
LZM03646	3.40954	8.68897	2.65744e-05	0.00312656	no	no	yes	yes	no
LZM12220	3.23923	7.91801	0.000287576	0.0162878	no	no	no	no	no
LZM29087	2.86559	8.08514	0.000727483	0.0276027	yes	no	no	no	no
LZM12429	-2.43704	9.60204	0.000965149	0.0326834	no	no	yes	no	no
LZM03848	-2.58128	10.1701	0.000358839	0.0196951	yes	no	no	no	no
LZM12350	-2.6282	9.49713	0.000398726	0.0200242	no	no	yes	no	no
LZM16201	-2.65613	8.69037	0.000743964	0.0281914	no	no	no	no	no
LZM05237	-2.7076	8.73349	0.000579318	0.0252289	no	no	no	no	no
LZM15611	-2.74609	8.36983	0.000798534	0.0299481	no	no	no	no	no
LZM00009	-2.7573	8.77536	0.000482035	0.02322	no	no	no	no	no
LZM16171	-2.8472	8.06325	0.000592004	0.0257429	yes	no	no	no	no
LZM03994	-2.9096	7.9568	0.000518737	0.02322	no	no	no	no	no
LZM03262	-2.94642	7.6047	0.000879821	0.0326834	no	no	no	no	no
LZM01173	-2.97361	8.01052	0.000422388	0.0211397	no	no	no	no	no
LZM15830	-2.97395	10.2137	5.87793e-05	0.00558652	no	no	no	no	no
LZM01146	-2.98103	10.683	4.12981e-05	0.00433452	no	no	no	no	no
LZM01186	-3.00469	8.69921	0.000200481	0.0132769	no	no	no	no	no
LZM02705	-3.03223	7.88084	0.000397715	0.0200078	no	no	no	no	no
LZM02206	-3.05449	8.5122	0.000230573	0.0139868	yes	no	no	no	no
LZM12435	-3.05509	7.69513	0.000530803	0.02322	no	no	no	no	no
LZM01226	-3.08102	7.71687	0.000469533	0.02322	no	no	no	no	no
LZM03295	-3.08628	7.48174	0.000755559	0.0285566	yes	no	no	no	no
LZM03874	-3.12086	7.95581	0.000287576	0.0162878	no	no	no	no	no
LZM12351	-3.18664	8.19187	0.000145838	0.0108553	no	no	yes	no	no
LZM00198	-3.20333	7.29029	0.000851461	0.0317291	yes	no	no	no	no
LZM02763	-3.20381	7.58	0.000436421	0.0218046	no	no	no	no	no
LZM04765	-3.20487	8.64236	0.000106056	0.0084319	no	no	no	no	no
LZM04026	-3.24437	8.06136	0.000154729	0.0111308	no	no	no	no	no
LZM03122	-3.25057	7.86044	0.000206665	0.0132769	yes	no	no	no	no
LZM01127	-3.25235	9.58452	2.37252e-05	0.00281404	no	yes	no	no	no
LZM01164	-3.25692	8.25251	0.000101616	0.00812314	no	no	no	no	no
LZM15967	-3.25899	8.92047	5.58989e-05	0.00552226	no	no	no	no	no
LZM16172	-3.27325	7.87982	0.000184741	0.0124202	yes	no	no	no	no
LZM03345	-3.3049	7.37494	0.000533686	0.0233112	no	no	no	no	no
LZM15770	-3.33528	7.03496	0.000977184	0.0326834	no	no	no	no	no
LZM04406	-3.33841	7.69402	0.000228285	0.0138769	no	no	no	no	no
LZM03954	-3.34082	8.63029	6.6555e-05	0.006305	no	no	no	no	no
LZM03605	-3.37695	7.0693	0.000814859	0.030404	yes	no	no	no	no
LZM15910	-3.37695	7.0693	0.000814859	0.030404	yes	no	no	no	no
LZM13426	-3.37695	7.0693	0.000814859	0.030404	yes	no	no	no	no
LZM15637	-3.37695	7.0693	0.000814859	0.030404	no	no	no	no	no
LZM01101	-3.38314	8.52303	4.16543e-05	0.00435623	no	no	no	no	no
LZM16428	-3.44285	8.02608	8.70235e-05	0.00769446	no	no	no	no	no
LZM05234	-3.48548	9.01019	2.08488e-05	0.00263345	no	no	no	no	no
LZM03684	-3.52003	9.15235	1.3931e-05	0.00195122	no	no	no	no	no
LZM04735	-3.53252	7.19894	0.000405979	0.0203534	yes	no	no	no	no
LZM02788	-3.55441	8.67451	1.63087e-05	0.00215319	no	no	no	no	no
LZM16874	-3.58777	9.66885	4.92808e-06	0.000850837	no	no	no	no	no
LZM48286	-3.59473	4.1488	0.000184741	0.00338138	no	yes	yes	no	yes
LZM01312	-3.61899	8.57063	1.57787e-05	0.00210225	no	no	no	no	no
LZM16370	-3.61899	8.57063	1.57787e-05	0.00210225	yes	no	no	no	no
LZM04199	-3.63909	7.28898	0.000291391	0.0162878	yes	no	no	no	no
LZM15937	-3.63909	7.28898	0.000291391	0.0162878	no	no	no	no	no
LZM00220	-3.63909	7.28898	0.000291391	0.0162878	no	no	no	no	no
LZM04057	-3.66424	6.80792	0.000921321	0.0326834	no	no	no	no	no
LZM12442	-3.71204	8.47146	1.39765e-05	0.00195122	no	no	no	no	no
LZM15577	-3.76995	7.40083	0.000154728	0.0111308	no	no	no	no	no
LZM29483	-3.76995	7.40083	0.000154728	0.0111308	yes	no	no	no	no
LZM48298	-3.77241	5.04165	8.37075e-06	0.000310872	no	no	yes	no	yes
LZM00020	-3.80933	9.79055	1.56204e-06	0.000337609	no	no	no	no	no
LZM04028	-3.86646	7.85837	3.2849e-05	0.00360326	no	no	no	no	no
LZM14029	-3.88992	7.50454	8.52291e-05	0.00755871	no	no	no	no	no
LZM01187	-3.89277	6.99831	0.000336207	0.0187211	no	no	no	no	no
LZM14260	-3.92488	9.00845	2.21522e-06	0.00045841	yes	no	no	no	no
LZM04295	-3.972	9.33013	1.68592e-06	0.000361704	no	no	no	no	no
LZM12307	-4.00067	7.60123	4.85126e-05	0.00483106	no	no	no	no	no
LZM05242	-4.01374	7.98894	1.67283e-05	0.00219864	no	no	no	no	no
LZM03106	-4.01432	7.10143	0.000191901	0.0128424	no	no	no	no	no
LZM14734	-4.0532	8.02416	1.34873e-05	0.00190113	no	no	no	no	no
LZM01114	-4.05338	8.56916	3.34433e-06	0.000625519	no	no	no	no	no
LZM15606	-4.07849	7.66969	3.24175e-05	0.00356935	no	no	no	no	no
LZM03899	-4.09	7.16625	0.00013422	0.010016	no	no	no	no	no
LZM02217	-4.19658	7.25828	9.50166e-05	0.0077455	no	no	no	no	no
LZM04035	-4.19658	7.25828	9.50166e-05	0.0077455	no	no	no	no	no
LZM01288	-4.21603	8.46991	2.52484e-06	0.000497769	no	no	no	yes	no
LZM16221	-4.31314	6.53806	0.000797167	0.0299353	no	no	no	no	no
LZM01275	-4.31314	6.53806	0.000797167	0.0299353	no	no	no	no	no
LZM16034	-4.31316	9.76817	1.82678e-07	6.05701e-05	no	yes	no	no	no
LZM15988	-4.35838	7.39958	4.20337e-05	0.00438021	no	no	no	no	no
LZM15354	-4.37172	6.58643	0.000621965	0.0269654	no	no	no	no	no
LZM12427	-4.40307	9.45013	1.34559e-07	4.67402e-05	no	no	yes	no	yes
LZM05269	-4.41833	7.4524	3.08679e-05	0.0034116	yes	no	no	no	no
LZM16397	-4.42802	6.63322	0.000488131	0.02322	yes	no	no	no	no
LZM15754	-4.4474	7.4781	2.65437e-05	0.00312656	no	no	no	no	no
LZM16414	-4.4759	7.50334	2.28759e-05	0.00272438	no	no	no	no	no
LZM13330	-4.4822	6.67852	0.000385253	0.0196951	yes	no	no	no	no
LZM15697	-4.58448	8.12398	2.28694e-06	0.000469917	no	no	no	no	no
LZM13499	-4.72015	8.24819	1.04806e-06	0.000240789	no	no	no	no	no
LZM15482	-4.81335	6.96075	8.43945e-05	0.00750751	yes	no	no	no	no
LZM05240	-4.85502	6.99686	6.91332e-05	0.00652805	no	no	no	no	no
LZM01140	-4.93063	8.44262	3.31312e-07	9.96601e-05	no	no	no	no	no
LZM13508	-4.93176	7.91377	2.16178e-06	0.000450546	no	no	no	no	no
LZM16174	-4.9349	7.06646	4.69243e-05	0.0046889	no	no	no	no	no
LZM13537	-5.04699	7.16488	2.69459e-05	0.00313381	no	no	no	no	no
LZM15841	-5.14196	8.10674	6.44788e-07	0.000163597	no	no	no	no	no
LZM14812	-5.18407	7.28637	1.59279e-05	0.00211247	no	no	no	no	no
LZM13760	-5.42351	8.90497	1.84211e-08	8.02226e-06	no	no	no	no	no
LZM03631	-5.57574	10.7171	1.16803e-10	8.5202e-08	no	no	no	no	no
LZM16879	-5.59164	10.231	1.80108e-10	1.23112e-07	yes	no	no	no	no
LZM12408	-6.4087	8.41482	1.76677e-08	7.93088e-06	no	no	yes	no	no
LZM01200	-6.44459	9.33974	2.62693e-10	1.74201e-07	no	no	no	no	no
LZM14896	-7.1234	6.14185	0.000726851	0.0276027	no	no	no	no	no
LZM03876	-7.1234	6.14185	0.000726851	0.0276027	yes	no	no	no	no
LZM14368	-7.1234	6.14185	0.000726851	0.0276027	no	no	no	no	no
LZM17151	-7.1234	6.14185	0.000726851	0.0276027	no	no	no	no	no
LZM02235	-7.1234	6.14185	0.000726851	0.0276027	no	no	no	no	no
LZM05481	-7.1234	6.14185	0.000726851	0.0276027	no	no	no	no	no
LZM12282	-7.1234	6.14185	0.000726851	0.0276027	no	no	no	no	no
LZM04686	-7.1234	6.14185	0.000726851	0.0276027	yes	no	no	no	no
LZM29808	-7.1234	6.14185	0.000726851	0.0276027	yes	no	no	no	no
LZM13438	-7.1234	6.14185	0.000726851	0.0276027	no	no	no	no	no
LZM17212	-7.1234	6.14185	0.000726851	0.0276027	no	no	no	no	no
LZM02962	-7.1234	6.14185	0.000726851	0.0276027	no	no	no	no	no
LZM02642	-7.20086	6.20535	0.000530405	0.02322	no	no	no	no	no
LZM13623	-7.20086	6.20535	0.000530405	0.02322	yes	no	no	no	no
LZM14408	-7.20086	6.20535	0.000530405	0.02322	no	no	no	no	no
LZM12234	-7.20086	6.20535	0.000530405	0.02322	no	no	no	no	no
LZM03398	-7.20086	6.20535	0.000530405	0.02322	no	no	no	no	no
LZM29130	-7.27437	6.26614	0.000390825	0.0196951	yes	no	no	no	no
LZM12395	-7.27437	6.26614	0.000390825	0.0196951	no	no	no	no	no
LZM03645	-7.27437	6.26614	0.000390825	0.0196951	no	no	no	yes	no
LZM28541	-7.27437	6.26614	0.000390825	0.0196951	yes	no	no	no	no
LZM02337	-7.27437	6.26614	0.000390825	0.0196951	no	no	no	no	no
LZM02833	-7.27437	6.26614	0.000390825	0.0196951	no	no	no	no	no
LZM16385	-7.27437	6.26614	0.000390825	0.0196951	yes	no	no	no	no
LZM28941	-7.27437	6.26614	0.000390825	0.0196951	yes	no	no	no	no
LZM12225	-7.34431	6.32444	0.000290613	0.0162878	no	no	no	no	no
LZM05161	-7.34431	6.32444	0.000290613	0.0162878	no	no	no	no	no
LZM04323	-7.34431	6.32444	0.000290613	0.0162878	no	no	no	no	no
LZM16250	-7.34431	6.32444	0.000290613	0.0162878	no	no	no	no	no
LZM05455	-7.34431	6.32444	0.000290613	0.0162878	no	no	no	no	no
LZM15604	-7.34431	6.32444	0.000290613	0.0162878	yes	no	no	no	no
LZM12454	-7.35795	9.32527	5.02257e-11	3.96077e-08	no	no	no	no	no
LZM03041	-7.41102	6.38045	0.00021796	0.0132769	no	no	no	no	no
LZM29519	-7.41102	6.38045	0.00021796	0.0132769	yes	no	no	no	no
LZM15784	-7.41102	6.38045	0.00021796	0.0132769	no	no	no	no	no
LZM04540	-7.41102	6.38045	0.00021796	0.0132769	yes	no	no	no	no
LZM12264	-7.41102	6.38045	0.00021796	0.0132769	no	no	no	no	no
LZM13947	-7.41102	6.38045	0.00021796	0.0132769	no	no	no	no	no
LZM03639	-7.41102	6.38045	0.00021796	0.0132769	no	no	no	no	no
LZM15012	-7.41102	6.38045	0.00021796	0.0132769	yes	no	no	no	no
LZM04324	-7.41102	6.38045	0.00021796	0.0132769	no	no	no	no	no
LZM29148	-7.47479	6.43435	0.000164799	0.0111308	yes	no	no	no	no
LZM12127	-7.47479	6.43435	0.000164799	0.0111308	yes	no	no	no	no
LZM14754	-7.47479	6.43435	0.000164799	0.0111308	yes	no	no	no	no
LZM16313	-7.47479	6.43435	0.000164799	0.0111308	no	no	no	no	no
LZM14764	-7.47479	6.43435	0.000164799	0.0111308	no	no	no	no	no
LZM03140	-7.47479	6.43435	0.000164799	0.0111308	yes	no	no	no	no
LZM15532	-7.47479	6.43435	0.000164799	0.0111308	yes	no	no	no	no
LZM16989	-7.47479	6.43435	0.000164799	0.0111308	no	no	no	no	no
LZM04955	-7.47479	6.43435	0.000164799	0.0111308	no	no	yes	no	no
LZM15842	-7.53585	6.48627	0.000125561	0.00941805	yes	no	no	no	no
LZM03382	-7.53585	6.48627	0.000125561	0.00941805	yes	no	no	no	no
LZM04666	-7.53585	6.48627	0.000125561	0.00941805	yes	no	no	no	no
LZM14221	-7.53585	6.48627	0.000125561	0.00941805	no	no	no	no	no
LZM27733	-7.53585	6.48627	0.000125561	0.00941805	no	no	no	no	no
LZM12249	-7.59443	6.53638	9.63608e-05	0.0077455	no	no	no	no	no
LZM03410	-7.59443	6.53638	9.63608e-05	0.0077455	no	no	no	no	no
LZM01254	-7.59443	6.53638	9.63608e-05	0.0077455	no	no	no	no	no
LZM02751	-7.59443	6.53638	9.63608e-05	0.0077455	no	no	no	no	no
LZM04884	-7.59443	6.53638	9.63608e-05	0.0077455	yes	no	no	no	no
LZM15607	-7.65073	6.58478	7.44607e-05	0.00666446	no	no	no	no	no
LZM13555	-7.65073	6.58478	7.44607e-05	0.00666446	yes	no	no	no	no
LZM16883	-7.65073	6.58478	7.44607e-05	0.00666446	no	no	no	no	no
LZM15723	-7.70491	6.63159	5.79138e-05	0.00552226	no	no	no	no	no
LZM16023	-7.70491	6.63159	5.79138e-05	0.00552226	no	no	no	no	no
LZM15074	-7.70491	6.63159	5.79138e-05	0.00552226	no	no	no	no	no
LZM03026	-7.75713	6.67691	4.53239e-05	0.00454454	yes	no	no	no	no
LZM04941	-7.75713	6.67691	4.53239e-05	0.00454454	no	no	no	no	no
LZM03405	-7.75713	6.67691	4.53239e-05	0.00454454	no	no	no	no	no
LZM04273	-7.75713	6.67691	4.53239e-05	0.00454454	yes	no	no	no	no
LZM13997	-7.80753	6.72083	3.56805e-05	0.00375843	yes	no	no	no	no
LZM16045	-7.80753	6.72083	3.56805e-05	0.00375843	no	no	no	no	no
LZM14713	-7.80753	6.72083	3.56805e-05	0.00375843	yes	no	no	no	no
LZM04102	-7.80753	6.72083	3.56805e-05	0.00375843	no	no	no	no	no
LZM03690	-7.85622	6.76345	2.82471e-05	0.00313381	no	no	no	no	no
LZM04336	-7.85622	6.76345	2.82471e-05	0.00313381	no	no	no	no	no
LZM29223	-7.85622	6.76345	2.82471e-05	0.00313381	no	no	no	no	no
LZM03852	-7.90333	6.80482	2.24824e-05	0.00269955	no	no	no	no	no
LZM03837	-7.94894	6.84503	1.79859e-05	0.0022817	no	no	no	no	no
LZM12314	-7.94894	6.84503	1.79859e-05	0.0022817	no	no	no	no	no
LZM16089	-7.99316	6.88414	1.44592e-05	0.0019532	yes	no	no	no	no
LZM28772	-8.03606	6.9222	1.16786e-05	0.00166224	no	no	no	no	no
LZM02175	-8.07772	6.95928	9.4751e-06	0.00141053	no	no	no	no	no
LZM14342	-8.15761	7.03065	6.31674e-06	0.00102966	no	no	no	no	no
LZM03523	-8.15761	7.03065	6.31674e-06	0.00102966	yes	no	no	no	no
LZM29161	-8.19595	7.06505	5.18875e-06	0.000870099	yes	no	no	no	no
LZM13689	-8.19595	7.06505	5.18875e-06	0.000870099	yes	no	no	no	no
LZM12226	-8.2697	7.13144	3.54078e-06	0.000629956	no	no	yes	no	no
LZM29496	-8.2697	7.13144	3.54078e-06	0.000629956	yes	no	no	no	no
LZM04072	-8.2697	7.13144	3.54078e-06	0.000629956	yes	no	no	no	no
LZM03312	-8.40678	7.25563	2.04881e-06	0.000430073	no	no	no	no	no
LZM15443	-8.47073	7.3139	1.4456e-06	0.000314775	no	no	no	no	no
LZM16076	-8.47073	7.3139	1.4456e-06	0.000314775	yes	no	no	no	no
LZM12388	-8.47073	7.3139	1.4456e-06	0.000314775	no	no	no	no	no
LZM03744	-8.53196	7.36988	1.03208e-06	0.000239	no	no	no	yes	no
LZM00217	-8.56162	7.39707	8.75702e-07	0.000211167	no	no	no	no	no
LZM29279	-8.59069	7.42375	7.45e-07	0.000182669	yes	no	no	no	no
LZM01184	-8.59069	7.42375	7.45e-07	0.000182669	no	no	no	no	no
LZM48299	-8.6729	3.78025	5.43348e-07	3.28388e-05	no	no	yes	no	yes
LZM16006	-8.67455	7.50094	4.65727e-07	0.000123536	no	no	no	no	no
LZM16136	-8.72786	7.55017	3.44558e-07	0.000100535	no	no	yes	no	no
LZM04027	-8.75379	7.57417	2.97358e-07	9.03783e-05	yes	no	no	no	no
LZM16179	-9.07505	7.87366	5.21778e-08	1.9772e-05	no	no	yes	no	no
LZM29222	-9.13548	7.93043	3.63334e-08	1.41351e-05	no	no	no	no	no
LZM16181	-9.19348	7.98504	2.56226e-08	1.0835e-05	no	no	no	no	no
LZM01339	-9.33764	8.12123	1.06732e-08	5.02293e-06	no	no	no	no	no
LZM14743	-9.37154	8.15335	8.67364e-09	4.14884e-06	no	no	no	no	no
LZM00025	-9.51492	8.2896	3.93956e-09	2.12867e-06	no	no	no	no	no
LZM04042	-9.88713	8.64587	4.02924e-10	2.44928e-07	yes	no	no	no	no
LZM12309	-9.92186	8.67928	3.22066e-10	2.04288e-07	no	no	no	no	no
LZM03850	-10.2662	9.01197	3.6391e-11	3.21762e-08	no	no	no	no	no
LZM13501	-12.6403	11.3486	5.41382e-18	2.63274e-14	yes	no	no	no	no
