# Supplementary material for: Long Non-Coding RNAs Responsive to Salt and Boron Stress in the Hyper-Arid Lluteño Maize from Atacama Desert
Source: Genes (Basel). 2018 Mar 20;9(3):170. doi: 10.3390/genes9030170 (PMC5867891; doi:10.3390/genes9030170)
Supplement: Supplementary file 1 [file genes-09-00170-s001.zip › Suplementary_Table_6.xls]

## Sheet: Enriched GO Terms
GO_acc	term_type	Term	queryitem	querytotal	bgitem	bgtotal	pvalue	FDR	entries
GO:0009628	P	response to abiotic stimulus	73	549	1397	25864	4.6e-12	8.6e-09	// GRMZM2G110408 // GRMZM2G134980 // GRMZM2G170008 // GRMZM2G379898 // GRMZM2G423027 // GRMZM2G128971 // GRMZM2G450498 // GRMZM5G850015 // GRMZM5G828229 // GRMZM2G077436 // GRMZM2G075956 // GRMZM2G168119 // GRMZM5G899188 // GRMZM5G884600 // GRMZM2G073725 // GRMZM2G416120 // GRMZM2G308615 // GRMZM2G152888 // GRMZM2G415359 // GRMZM2G074401 // GRMZM2G138268 // GRMZM2G097457 // GRMZM2G054123 // GRMZM…
GO:0050896	P	response to stimulus	129	549	3551	25864	8.6e-10	8e-07	// GRMZM2G110408 // GRMZM2G134980 // GRMZM2G158147 // GRMZM2G128971 // GRMZM2G137839 // GRMZM2G173309 // GRMZM2G416120 // GRMZM2G427903 // GRMZM2G415359 // GRMZM2G073059 // GRMZM2G326222 // GRMZM2G010765 // GRMZM2G151227 // GRMZM2G379898 // GRMZM2G051806 // GRMZM2G119865 // GRMZM2G054225 // GRMZM2G423027 // GRMZM2G032619 // GRMZM2G346861 // GRMZM2G167794 // GRMZM2G318780 // GRMZM2G108766 // GRMZM…
GO:0006950	P	response to stress	91	549	2243	25864	3.5e-09	2.2e-06	// GRMZM2G134980 // GRMZM2G158147 // GRMZM2G128971 // GRMZM2G122126 // GRMZM2G173309 // GRMZM2G416120 // GRMZM2G427903 // GRMZM2G415359 // GRMZM2G073059 // GRMZM2G326222 // GRMZM2G151227 // GRMZM2G119865 // GRMZM2G054225 // GRMZM2G423027 // GRMZM2G318780 // GRMZM2G066870 // GRMZM2G028665 // GRMZM2G416632 // GRMZM2G127139 // GRMZM2G133173 // GRMZM2G048085 // GRMZM2G004528 // GRMZM2G059191 // GRMZM…
GO:0015979	P	photosynthesis	23	549	247	25864	1.4e-08	6.3e-06	// GRMZM2G110408 // GRMZM2G077436 // GRMZM2G377855 // GRMZM2G134130 // GRMZM2G038519 // GRMZM2G097457 // GRMZM2G009048 // GRMZM2G016677 // GRMZM2G034243 // GRMZM2G160268 // GRMZM2G085646 // GRMZM2G087598 // GRMZM2G118646 // GRMZM2G134628 // GRMZM2G048313 // GRMZM2G308944 // GRMZM2G177386 // GRMZM2G157458 // GRMZM2G126386 // GRMZM2G043162 // GRMZM2G005984 // GRMZM2G059191 // GRMZM2G419806
GO:0009266	P	response to temperature stimulus	32	549	464	25864	1.9e-08	6.8e-06	// GRMZM2G134980 // GRMZM2G170008 // GRMZM2G128971 // GRMZM2G137839 // GRMZM5G899188 // GRMZM2G061950 // GRMZM2G416120 // GRMZM2G308615 // GRMZM2G013652 // GRMZM2G074401 // GRMZM2G134628 // GRMZM2G082487 // GRMZM2G168119 // GRMZM2G379898 // GRMZM2G119865 // GRMZM2G012455 // GRMZM2G155242 // GRMZM2G110726 // GRMZM5G828229 // GRMZM2G029323 // GRMZM2G066870 // GRMZM2G404249 // GRMZM2G001500 // GRMZM…
GO:0042221	P	response to chemical stimulus	83	549	2052	25864	2.2e-08	6.8e-06	// GRMZM2G311347 // GRMZM2G137839 // GRMZM2G170008 // GRMZM2G423027 // GRMZM5G850015 // GRMZM5G801627 // GRMZM2G131476 // GRMZM2G129935 // GRMZM2G122126 // GRMZM2G173124 // GRMZM5G899188 // GRMZM2G079376 // GRMZM5G884600 // GRMZM2G073725 // GRMZM2G416120 // GRMZM5G886989 // GRMZM2G054225 // GRMZM2G427903 // GRMZM2G075956 // GRMZM5G896540 // GRMZM2G308615 // GRMZM2G138268 // GRMZM2G133023 // GRMZM…
GO:0009408	P	response to heat	17	549	163	25864	2.4e-07	6.5e-05	// GRMZM2G134980 // GRMZM2G134628 // GRMZM2G404249 // GRMZM2G127139 // GRMZM2G110726 // GRMZM2G168119 // GRMZM5G899188 // GRMZM2G137839 // GRMZM2G066902 // GRMZM2G061950 // GRMZM2G012455 // GRMZM2G416120 // GRMZM2G004528 // GRMZM2G001500 // GRMZM2G155242 // GRMZM2G013652 // GRMZM2G177386
GO:0010033	P	response to organic substance	48	549	1030	25864	6.9e-07	0.00016	// GRMZM2G311347 // GRMZM2G079957 // GRMZM2G346861 // GRMZM2G079376 // GRMZM2G061950 // GRMZM2G131476 // GRMZM5G886989 // GRMZM2G054225 // GRMZM2G308615 // GRMZM5G896540 // GRMZM2G033644 // GRMZM2G138268 // GRMZM2G133023 // GRMZM2G155253 // GRMZM2G082487 // GRMZM2G151227 // GRMZM2G379898 // GRMZM2G051806 // GRMZM2G119865 // GRMZM2G456960 // GRMZM2G423027 // GRMZM2G177386 // GRMZM2G102583 // GRMZM…
GO:0009416	P	response to light stimulus	30	549	498	25864	8.2e-07	0.00017	// GRMZM2G110408 // GRMZM2G077436 // GRMZM5G850015 // GRMZM2G012455 // GRMZM5G899188 // GRMZM2G061950 // GRMZM2G097457 // GRMZM2G067511 // GRMZM2G151227 // GRMZM2G108766 // GRMZM2G085236 // GRMZM2G032619 // GRMZM2G177412 // GRMZM2G087598 // GRMZM2G044963 // GRMZM2G033644 // GRMZM2G155242 // GRMZM2G134628 // GRMZM2G029323 // GRMZM2G017792 // GRMZM2G048313 // GRMZM2G177386 // GRMZM2G127139 // GRMZM…
GO:0030418	P	nicotianamine biosynthetic process	6	549	12	25864	1.2e-06	0.0002	// GRMZM2G704488 // GRMZM2G385200 // GRMZM2G030036 // GRMZM2G124785 // GRMZM2G034956 // GRMZM2G312481
GO:0030417	P	nicotianamine metabolic process	6	549	12	25864	1.2e-06	0.0002	// GRMZM2G704488 // GRMZM2G385200 // GRMZM2G030036 // GRMZM2G124785 // GRMZM2G034956 // GRMZM2G312481
GO:0009314	P	response to radiation	30	549	512	25864	1.4e-06	0.00022	// GRMZM2G110408 // GRMZM2G077436 // GRMZM5G850015 // GRMZM2G012455 // GRMZM5G899188 // GRMZM2G061950 // GRMZM2G097457 // GRMZM2G067511 // GRMZM2G151227 // GRMZM2G108766 // GRMZM2G085236 // GRMZM2G032619 // GRMZM2G177412 // GRMZM2G087598 // GRMZM2G044963 // GRMZM2G033644 // GRMZM2G155242 // GRMZM2G134628 // GRMZM2G029323 // GRMZM2G017792 // GRMZM2G048313 // GRMZM2G177386 // GRMZM2G127139 // GRMZM…
GO:0019684	P	photosynthesis, light reaction	14	549	142	25864	5.1e-06	0.00073	// GRMZM2G087598 // GRMZM2G110408 // GRMZM2G077436 // GRMZM2G134628 // GRMZM2G034243 // GRMZM2G377855 // GRMZM2G118646 // GRMZM2G043162 // GRMZM2G005984 // GRMZM2G160268 // GRMZM2G048313 // GRMZM2G059191 // GRMZM2G038519 // GRMZM2G177386
GO:0009058	P	biosynthetic process	143	549	4789	25864	1.1e-05	0.0014	// GRMZM2G074097 // GRMZM2G128971 // GRMZM2G385200 // GRMZM2G127379 // GRMZM2G082998 // GRMZM2G173309 // GRMZM2G425249 // GRMZM2G104504 // GRMZM2G364597 // GRMZM2G039385 // GRMZM2G582893 // GRMZM2G151227 // GRMZM2G169654 // GRMZM2G382534 // GRMZM2G119865 // GRMZM2G054225 // GRMZM2G092497 // GRMZM2G141150 // GRMZM2G094712 // GRMZM2G163437 // GRMZM2G434203 // GRMZM2G392513 // GRMZM2G127139 // GRMZM…
GO:0034637	P	cellular carbohydrate biosynthetic process	20	549	300	25864	1.4e-05	0.0018	// GRMZM2G392513 // GRMZM2G155242 // GRMZM2G097457 // GRMZM5G875238 // GRMZM2G038598 // GRMZM2G078469 // GRMZM2G025231 // GRMZM2G129451 // GRMZM2G028353 // GRMZM2G004528 // GRMZM2G115124 // GRMZM2G123277 // GRMZM2G177631 // GRMZM2G073725 // GRMZM2G304274 // GRMZM2G163437 // GRMZM2G118462 // GRMZM2G165535 // GRMZM2G110145 // GRMZM2G074546
GO:0009644	P	response to high light intensity	9	549	64	25864	2e-05	0.0024	// GRMZM2G087598 // GRMZM2G110408 // GRMZM2G155242 // GRMZM2G134628 // GRMZM2G404249 // GRMZM2G012455 // GRMZM5G899188 // GRMZM2G004528 // GRMZM2G177386
GO:0005976	P	polysaccharide metabolic process	20	549	311	25864	2.3e-05	0.0026	// GRMZM2G082034 // GRMZM2G097277 // GRMZM2G052175 // GRMZM2G038598 // GRMZM2G078469 // GRMZM2G318780 // GRMZM2G077202 // GRMZM2G311182 // GRMZM2G450125 // GRMZM2G028353 // GRMZM2G122708 // GRMZM2G097457 // GRMZM2G177631 // GRMZM2G073725 // GRMZM2G129451 // GRMZM2G025833 // GRMZM2G163437 // GRMZM2G025231 // GRMZM2G110145 // GRMZM2G074546
GO:0016051	P	carbohydrate biosynthetic process	20	549	319	25864	3.3e-05	0.0032	// GRMZM2G392513 // GRMZM2G155242 // GRMZM2G097457 // GRMZM5G875238 // GRMZM2G038598 // GRMZM2G078469 // GRMZM2G025231 // GRMZM2G129451 // GRMZM2G028353 // GRMZM2G004528 // GRMZM2G115124 // GRMZM2G123277 // GRMZM2G177631 // GRMZM2G073725 // GRMZM2G304274 // GRMZM2G163437 // GRMZM2G118462 // GRMZM2G165535 // GRMZM2G110145 // GRMZM2G074546
GO:0044249	P	cellular biosynthetic process	136	549	4603	25864	3.2e-05	0.0032	// GRMZM2G074097 // GRMZM2G128971 // GRMZM2G385200 // GRMZM2G127379 // GRMZM2G082998 // GRMZM2G173309 // GRMZM2G425249 // GRMZM2G104504 // GRMZM2G364597 // GRMZM2G039385 // GRMZM2G582893 // GRMZM2G151227 // GRMZM2G169654 // GRMZM2G382534 // GRMZM2G119865 // GRMZM2G054225 // GRMZM2G092497 // GRMZM2G141150 // GRMZM2G163437 // GRMZM2G434203 // GRMZM2G392513 // GRMZM2G127139 // GRMZM5G835323 // GRMZM…
GO:0009767	P	photosynthetic electron transport chain	9	549	72	25864	4.7e-05	0.0041	// GRMZM2G087598 // GRMZM2G110408 // GRMZM2G134628 // GRMZM2G377855 // GRMZM2G034243 // GRMZM2G043162 // GRMZM2G048313 // GRMZM2G059191 // GRMZM2G177386
GO:0022900	P	electron transport chain	15	549	200	25864	4.8e-05	0.0041	// GRMZM2G087598 // GRMZM2G110408 // GRMZM2G127139 // GRMZM2G134628 // GRMZM2G106190 // GRMZM2G051613 // GRMZM2G377855 // GRMZM2G034243 // GRMZM2G043162 // GRMZM2G048313 // GRMZM2G059191 // GRMZM2G086763 // GRMZM2G105207 // GRMZM5G840703 // GRMZM2G177386
GO:0031323	P	regulation of cellular metabolic process	69	549	1976	25864	4.7e-05	0.0041	// GRMZM2G087598 // GRMZM2G077436 // GRMZM2G478417 // GRMZM2G110408 // GRMZM2G178102 // GRMZM2G129247 // GRMZM2G065538 // GRMZM2G156977 // GRMZM2G102829 // GRMZM2G179802 // GRMZM2G175856 // GRMZM2G127379 // GRMZM2G081892 // GRMZM2G061408 // GRMZM2G173309 // GRMZM2G105834 // GRMZM2G131476 // GRMZM2G157722 // GRMZM2G025895 // GRMZM5G812272 // GRMZM2G582893 // GRMZM2G134628 // GRMZM6G257110 // GRMZM…
GO:0009719	P	response to endogenous stimulus	37	549	848	25864	5.2e-05	0.0042	// GRMZM2G079957 // GRMZM2G346861 // GRMZM2G061950 // GRMZM2G131476 // GRMZM5G886989 // GRMZM2G308615 // GRMZM2G138268 // GRMZM2G133023 // GRMZM2G155253 // GRMZM2G082487 // GRMZM2G151227 // GRMZM2G379898 // GRMZM2G456960 // GRMZM2G423027 // GRMZM2G177386 // GRMZM2G311347 // GRMZM2G001799 // GRMZM2G167794 // GRMZM2G079200 // GRMZM2G134628 // GRMZM2G029323 // GRMZM5G853245 // GRMZM2G109056 // GRMZM…
GO:0009725	P	response to hormone stimulus	35	549	787	25864	5.7e-05	0.0045	// GRMZM2G346861 // GRMZM2G061950 // GRMZM2G131476 // GRMZM5G886989 // GRMZM2G308615 // GRMZM2G138268 // GRMZM2G133023 // GRMZM2G155253 // GRMZM2G082487 // GRMZM2G151227 // GRMZM2G379898 // GRMZM2G456960 // GRMZM2G423027 // GRMZM2G177386 // GRMZM2G311347 // GRMZM2G001799 // GRMZM2G167794 // GRMZM2G079200 // GRMZM2G134628 // GRMZM2G029323 // GRMZM2G109056 // GRMZM2G085236 // GRMZM2G126732 // GRMZM…
GO:0006970	P	response to osmotic stress	27	549	538	25864	6.2e-05	0.0046	// GRMZM2G137839 // GRMZM5G850015 // GRMZM2G012455 // GRMZM5G899188 // GRMZM5G884600 // GRMZM2G073725 // GRMZM2G415359 // GRMZM2G073059 // GRMZM2G054123 // GRMZM2G116584 // GRMZM2G456960 // GRMZM2G423027 // GRMZM2G165535 // GRMZM2G066870 // GRMZM2G102829 // GRMZM2G061950 // GRMZM2G134628 // GRMZM2G029323 // GRMZM6G741620 // GRMZM2G126732 // GRMZM2G379898 // GRMZM2G177386 // GRMZM2G127139 // GRMZM…
GO:0044283	P	small molecule biosynthetic process	35	549	792	25864	6.5e-05	0.0047	// GRMZM2G074097 // GRMZM2G083195 // GRMZM2G128971 // GRMZM2G091715 // GRMZM5G850015 // GRMZM2G385200 // GRMZM2G393334 // GRMZM2G328893 // GRMZM2G082998 // GRMZM2G034956 // GRMZM2G164318 // GRMZM2G030036 // GRMZM2G364597 // GRMZM2G054123 // GRMZM2G134426 // GRMZM2G151227 // GRMZM2G115124 // GRMZM2G382534 // GRMZM2G033644 // GRMZM2G312481 // GRMZM2G349749 // GRMZM2G165535 // GRMZM2G114642 // GRMZM…
GO:0044262	P	cellular carbohydrate metabolic process	34	549	762	25864	6.9e-05	0.0048	// GRMZM2G078469 // GRMZM2G097277 // GRMZM2G122126 // GRMZM2G392513 // GRMZM2G073725 // GRMZM2G129451 // GRMZM5G842830 // GRMZM2G415359 // GRMZM2G110145 // GRMZM2G074546 // GRMZM2G097457 // GRMZM2G155253 // GRMZM2G038598 // GRMZM2G028353 // GRMZM2G058065 // GRMZM2G115124 // GRMZM2G051806 // GRMZM2G025833 // GRMZM2G304274 // GRMZM2G165535 // GRMZM2G318780 // GRMZM2G311182 // GRMZM2G155242 // GRMZM…
GO:0006073	P	cellular glucan metabolic process	15	549	210	25864	8.1e-05	0.0054	// GRMZM2G097457 // GRMZM2G038598 // GRMZM2G078469 // GRMZM2G318780 // GRMZM2G311182 // GRMZM2G028353 // GRMZM2G450125 // GRMZM2G177631 // GRMZM2G073725 // GRMZM2G129451 // GRMZM2G025833 // GRMZM2G163437 // GRMZM2G025231 // GRMZM2G110145 // GRMZM2G074546
GO:0009409	P	response to cold	19	549	318	25864	9.3e-05	0.006	// GRMZM2G170008 // GRMZM2G042683 // GRMZM2G082487 // GRMZM2G054123 // GRMZM2G128971 // GRMZM2G133173 // GRMZM2G301860 // GRMZM2G379898 // GRMZM2G066870 // GRMZM5G828229 // GRMZM2G061950 // GRMZM2G134628 // GRMZM2G029323 // GRMZM2G119865 // GRMZM2G001500 // GRMZM2G017792 // GRMZM2G308615 // GRMZM2G074401 // GRMZM2G177386
GO:0044042	P	glucan metabolic process	15	549	214	25864	9.8e-05	0.0061	// GRMZM2G097457 // GRMZM2G038598 // GRMZM2G078469 // GRMZM2G318780 // GRMZM2G311182 // GRMZM2G028353 // GRMZM2G450125 // GRMZM2G177631 // GRMZM2G073725 // GRMZM2G129451 // GRMZM2G025833 // GRMZM2G163437 // GRMZM2G025231 // GRMZM2G110145 // GRMZM2G074546
GO:0006091	P	generation of precursor metabolites and energy	25	549	494	25864	0.0001	0.0061	// GRMZM2G110408 // GRMZM2G077436 // GRMZM2G051613 // GRMZM2G377855 // GRMZM2G415359 // GRMZM2G038519 // GRMZM2G134628 // GRMZM2G155253 // GRMZM2G034243 // GRMZM2G051806 // GRMZM2G160268 // GRMZM2G087598 // GRMZM2G106190 // GRMZM2G118646 // GRMZM2G124593 // GRMZM2G048313 // GRMZM2G105207 // GRMZM2G177386 // GRMZM2G127139 // GRMZM2G043162 // GRMZM2G005984 // GRMZM2G163437 // GRMZM2G059191 // GRMZM…
GO:0050794	P	regulation of cellular process	92	549	2928	25864	0.00011	0.0062	// GRMZM2G110408 // GRMZM2G127379 // GRMZM2G173309 // GRMZM2G416701 // GRMZM2G133168 // GRMZM2G582893 // GRMZM2G175856 // GRMZM2G169654 // GRMZM2G051806 // GRMZM2G148387 // GRMZM2G119865 // GRMZM2G046537 // GRMZM2G092497 // GRMZM2G167794 // GRMZM2G141150 // GRMZM5G835323 // GRMZM2G330430 // GRMZM2G129247 // GRMZM2G700665 // GRMZM2G126808 // GRMZM2G163418 // GRMZM2G317584 // GRMZM2G478417 // GRMZM…
GO:0009642	P	response to light intensity	10	549	101	25864	0.00011	0.0062	// GRMZM2G087598 // GRMZM2G110408 // GRMZM2G155242 // GRMZM2G134628 // GRMZM2G404249 // GRMZM2G012455 // GRMZM5G899188 // GRMZM2G033644 // GRMZM2G004528 // GRMZM2G177386
GO:0019222	P	regulation of metabolic process	70	549	2085	25864	0.00013	0.0072	// GRMZM2G087598 // GRMZM2G077436 // GRMZM2G478417 // GRMZM2G110408 // GRMZM2G178102 // GRMZM2G129247 // GRMZM2G065538 // GRMZM2G156977 // GRMZM2G102829 // GRMZM2G179802 // GRMZM2G175856 // GRMZM2G127379 // GRMZM2G081892 // GRMZM2G061408 // GRMZM2G173309 // GRMZM2G105834 // GRMZM2G131476 // GRMZM2G157722 // GRMZM2G025895 // GRMZM5G812272 // GRMZM2G582893 // GRMZM2G134628 // GRMZM6G257110 // GRMZM…
GO:0051252	P	regulation of RNA metabolic process	60	549	1719	25864	0.00015	0.0082	// GRMZM2G077436 // GRMZM2G478417 // GRMZM2G178102 // GRMZM2G129247 // GRMZM2G065538 // GRMZM2G156977 // GRMZM2G102829 // GRMZM2G179802 // GRMZM2G127379 // GRMZM2G081892 // GRMZM2G061408 // GRMZM2G173309 // GRMZM2G105834 // GRMZM2G131476 // GRMZM2G157722 // GRMZM2G025895 // GRMZM5G812272 // GRMZM2G582893 // GRMZM6G257110 // GRMZM2G073427 // GRMZM2G136266 // GRMZM2G089812 // GRMZM2G175856 // GRMZM…
GO:0006979	P	response to oxidative stress	21	549	391	25864	0.00017	0.0087	// GRMZM2G129935 // GRMZM2G137839 // GRMZM2G170008 // GRMZM2G404249 // GRMZM2G326222 // GRMZM5G850015 // GRMZM5G801627 // GRMZM5G853245 // GRMZM2G151227 // GRMZM5G811797 // GRMZM5G899188 // GRMZM2G048085 // GRMZM5G884600 // GRMZM2G173124 // GRMZM2G012455 // GRMZM2G004528 // GRMZM2G017792 // GRMZM2G427903 // GRMZM2G155242 // GRMZM2G061950 // GRMZM2G177412
GO:0042548	P	regulation of photosynthesis, light reaction	5	549	21	25864	0.00017	0.0088	// GRMZM2G087598 // GRMZM2G110408 // GRMZM2G377855 // GRMZM2G134628 // GRMZM2G177386
GO:0080090	P	regulation of primary metabolic process	63	549	1868	25864	0.00026	0.01	// GRMZM2G077436 // GRMZM2G478417 // GRMZM2G178102 // GRMZM2G129247 // GRMZM2G065538 // GRMZM2G156977 // GRMZM2G102829 // GRMZM2G179802 // GRMZM2G175856 // GRMZM2G127379 // GRMZM2G081892 // GRMZM2G061408 // GRMZM2G173309 // GRMZM2G105834 // GRMZM2G131476 // GRMZM2G157722 // GRMZM2G025895 // GRMZM5G812272 // GRMZM2G582893 // GRMZM6G257110 // GRMZM2G073427 // GRMZM2G136266 // GRMZM2G089812 // GRMZM…
GO:0009889	P	regulation of biosynthetic process	62	549	1828	25864	0.00025	0.01	// GRMZM2G077436 // GRMZM2G478417 // GRMZM2G178102 // GRMZM2G129247 // GRMZM2G065538 // GRMZM2G156977 // GRMZM2G102829 // GRMZM2G179802 // GRMZM2G175856 // GRMZM2G127379 // GRMZM2G081892 // GRMZM2G061408 // GRMZM2G173309 // GRMZM2G105834 // GRMZM2G131476 // GRMZM2G157722 // GRMZM2G025895 // GRMZM5G812272 // GRMZM2G582893 // GRMZM6G257110 // GRMZM2G073427 // GRMZM2G136266 // GRMZM2G089812 // GRMZM…
GO:0006355	P	regulation of transcription, DNA-dependent	59	549	1706	25864	0.00022	0.01	// GRMZM2G077436 // GRMZM2G478417 // GRMZM2G178102 // GRMZM2G129247 // GRMZM2G065538 // GRMZM2G156977 // GRMZM2G179802 // GRMZM2G127379 // GRMZM2G081892 // GRMZM2G061408 // GRMZM2G173309 // GRMZM2G105834 // GRMZM2G131476 // GRMZM2G157722 // GRMZM2G025895 // GRMZM5G812272 // GRMZM2G582893 // GRMZM6G257110 // GRMZM2G073427 // GRMZM2G136266 // GRMZM2G089812 // GRMZM2G175856 // GRMZM2G416701 // GRMZM…
GO:0005982	P	starch metabolic process	7	549	53	25864	0.00024	0.01	// GRMZM2G097457 // GRMZM2G318780 // GRMZM2G311182 // GRMZM2G450125 // GRMZM2G129451 // GRMZM2G025833 // GRMZM2G163437
GO:0031326	P	regulation of cellular biosynthetic process	62	549	1823	25864	0.00023	0.01	// GRMZM2G077436 // GRMZM2G478417 // GRMZM2G178102 // GRMZM2G129247 // GRMZM2G065538 // GRMZM2G156977 // GRMZM2G102829 // GRMZM2G179802 // GRMZM2G175856 // GRMZM2G127379 // GRMZM2G081892 // GRMZM2G061408 // GRMZM2G173309 // GRMZM2G105834 // GRMZM2G131476 // GRMZM2G157722 // GRMZM2G025895 // GRMZM5G812272 // GRMZM2G582893 // GRMZM6G257110 // GRMZM2G073427 // GRMZM2G136266 // GRMZM2G089812 // GRMZM…
GO:0045449	P	regulation of transcription	59	549	1708	25864	0.00023	0.01	// GRMZM2G077436 // GRMZM2G478417 // GRMZM2G178102 // GRMZM2G129247 // GRMZM2G065538 // GRMZM2G156977 // GRMZM2G179802 // GRMZM2G127379 // GRMZM2G081892 // GRMZM2G061408 // GRMZM2G173309 // GRMZM2G105834 // GRMZM2G131476 // GRMZM2G157722 // GRMZM2G025895 // GRMZM5G812272 // GRMZM2G582893 // GRMZM6G257110 // GRMZM2G073427 // GRMZM2G136266 // GRMZM2G089812 // GRMZM2G175856 // GRMZM2G416701 // GRMZM…
GO:0043467	P	regulation of generation of precursor metabolites and energy	5	549	23	25864	0.00025	0.01	// GRMZM2G087598 // GRMZM2G110408 // GRMZM2G377855 // GRMZM2G134628 // GRMZM2G177386
GO:0010556	P	regulation of macromolecule biosynthetic process	61	549	1783	25864	0.00023	0.01	// GRMZM2G077436 // GRMZM2G478417 // GRMZM2G178102 // GRMZM2G129247 // GRMZM2G065538 // GRMZM2G156977 // GRMZM2G102829 // GRMZM2G179802 // GRMZM2G127379 // GRMZM2G081892 // GRMZM2G061408 // GRMZM2G173309 // GRMZM2G105834 // GRMZM2G131476 // GRMZM2G157722 // GRMZM2G025895 // GRMZM5G812272 // GRMZM2G582893 // GRMZM6G257110 // GRMZM2G073427 // GRMZM2G136266 // GRMZM2G089812 // GRMZM2G175856 // GRMZM…
GO:0010468	P	regulation of gene expression	63	549	1863	25864	0.00024	0.01	// GRMZM2G077436 // GRMZM2G478417 // GRMZM2G178102 // GRMZM2G129247 // GRMZM2G065538 // GRMZM2G156977 // GRMZM2G102829 // GRMZM2G179802 // GRMZM2G127379 // GRMZM2G081892 // GRMZM2G061408 // GRMZM2G173309 // GRMZM2G105834 // GRMZM2G131476 // GRMZM2G157722 // GRMZM2G025895 // GRMZM5G812272 // GRMZM2G582893 // GRMZM6G257110 // GRMZM2G073427 // GRMZM2G136266 // GRMZM2G089812 // GRMZM2G175856 // GRMZM…
GO:0019219	P	regulation of nucleobase, nucleoside, nucleotide and nucleic acid metabolic process	60	549	1755	25864	0.00026	0.01	// GRMZM2G077436 // GRMZM2G478417 // GRMZM2G178102 // GRMZM2G129247 // GRMZM2G065538 // GRMZM2G156977 // GRMZM2G102829 // GRMZM2G179802 // GRMZM2G127379 // GRMZM2G081892 // GRMZM2G061408 // GRMZM2G173309 // GRMZM2G105834 // GRMZM2G131476 // GRMZM2G157722 // GRMZM2G025895 // GRMZM5G812272 // GRMZM2G582893 // GRMZM6G257110 // GRMZM2G073427 // GRMZM2G136266 // GRMZM2G089812 // GRMZM2G175856 // GRMZM…
GO:0009415	P	response to water	16	549	264	25864	0.00028	0.011	// GRMZM2G098750 // GRMZM2G134628 // GRMZM2G450498 // GRMZM2G082487 // GRMZM2G389301 // GRMZM2G311182 // GRMZM2G127139 // GRMZM2G450125 // GRMZM2G301860 // GRMZM2G029323 // GRMZM2G025833 // GRMZM2G061950 // GRMZM2G308615 // GRMZM2G138268 // GRMZM2G014914 // GRMZM2G177386
GO:0051171	P	regulation of nitrogen compound metabolic process	60	549	1773	25864	0.00033	0.013	// GRMZM2G077436 // GRMZM2G478417 // GRMZM2G178102 // GRMZM2G129247 // GRMZM2G065538 // GRMZM2G156977 // GRMZM2G102829 // GRMZM2G179802 // GRMZM2G127379 // GRMZM2G081892 // GRMZM2G061408 // GRMZM2G173309 // GRMZM2G105834 // GRMZM2G131476 // GRMZM2G157722 // GRMZM2G025895 // GRMZM5G812272 // GRMZM2G582893 // GRMZM6G257110 // GRMZM2G073427 // GRMZM2G136266 // GRMZM2G089812 // GRMZM2G175856 // GRMZM…
GO:0009250	P	glucan biosynthetic process	11	549	141	25864	0.00035	0.013	// GRMZM2G097457 // GRMZM2G038598 // GRMZM2G078469 // GRMZM2G028353 // GRMZM2G177631 // GRMZM2G073725 // GRMZM2G129451 // GRMZM2G163437 // GRMZM2G025231 // GRMZM2G110145 // GRMZM2G074546
GO:0050789	P	regulation of biological process	96	549	3207	25864	0.0004	0.015	// GRMZM2G110408 // GRMZM2G127379 // GRMZM2G173309 // GRMZM2G416701 // GRMZM2G133168 // GRMZM2G582893 // GRMZM2G175856 // GRMZM2G169654 // GRMZM2G051806 // GRMZM2G148387 // GRMZM2G119865 // GRMZM2G046537 // GRMZM2G054225 // GRMZM2G092497 // GRMZM2G167794 // GRMZM2G141150 // GRMZM5G835323 // GRMZM2G330430 // GRMZM2G129247 // GRMZM2G700665 // GRMZM2G126808 // GRMZM2G163418 // GRMZM2G317584 // GRMZM…
GO:0034728	P	nucleosome organization	10	549	121	25864	0.00042	0.015	// GRMZM5G864735 // GRMZM2G401581 // GRMZM2G003002 // GRMZM2G149289 // GRMZM2G078314 // GRMZM2G106133 // GRMZM2G004878 // GRMZM2G009544 // GRMZM2G149335 // GRMZM2G118355
GO:0006334	P	nucleosome assembly	10	549	121	25864	0.00042	0.015	// GRMZM5G864735 // GRMZM2G401581 // GRMZM2G003002 // GRMZM2G149289 // GRMZM2G078314 // GRMZM2G106133 // GRMZM2G004878 // GRMZM2G009544 // GRMZM2G149335 // GRMZM2G118355
GO:0060255	P	regulation of macromolecule metabolic process	63	549	1909	25864	0.00045	0.016	// GRMZM2G077436 // GRMZM2G478417 // GRMZM2G178102 // GRMZM2G129247 // GRMZM2G065538 // GRMZM2G156977 // GRMZM2G102829 // GRMZM2G179802 // GRMZM2G127379 // GRMZM2G081892 // GRMZM2G061408 // GRMZM2G173309 // GRMZM2G105834 // GRMZM2G131476 // GRMZM2G157722 // GRMZM2G025895 // GRMZM5G812272 // GRMZM2G582893 // GRMZM6G257110 // GRMZM2G073427 // GRMZM2G136266 // GRMZM2G089812 // GRMZM2G175856 // GRMZM…
GO:0044264	P	cellular polysaccharide metabolic process	15	549	250	25864	0.00048	0.016	// GRMZM2G097457 // GRMZM2G038598 // GRMZM2G078469 // GRMZM2G318780 // GRMZM2G311182 // GRMZM2G028353 // GRMZM2G450125 // GRMZM2G177631 // GRMZM2G073725 // GRMZM2G129451 // GRMZM2G025833 // GRMZM2G163437 // GRMZM2G025231 // GRMZM2G110145 // GRMZM2G074546
GO:0031497	P	chromatin assembly	10	549	123	25864	0.00048	0.016	// GRMZM5G864735 // GRMZM2G401581 // GRMZM2G003002 // GRMZM2G149289 // GRMZM2G078314 // GRMZM2G106133 // GRMZM2G004878 // GRMZM2G009544 // GRMZM2G149335 // GRMZM2G118355
GO:0065004	P	protein-DNA complex assembly	10	549	124	25864	0.00051	0.017	// GRMZM5G864735 // GRMZM2G401581 // GRMZM2G003002 // GRMZM2G149289 // GRMZM2G078314 // GRMZM2G106133 // GRMZM2G004878 // GRMZM2G009544 // GRMZM2G149335 // GRMZM2G118355
GO:0006333	P	chromatin assembly or disassembly	10	549	125	25864	0.00054	0.017	// GRMZM5G864735 // GRMZM2G401581 // GRMZM2G003002 // GRMZM2G149289 // GRMZM2G078314 // GRMZM2G106133 // GRMZM2G004878 // GRMZM2G009544 // GRMZM2G149335 // GRMZM2G118355
GO:0009414	P	response to water deprivation	15	549	254	25864	0.00056	0.017	// GRMZM2G127139 // GRMZM2G134628 // GRMZM2G450498 // GRMZM2G082487 // GRMZM2G389301 // GRMZM2G311182 // GRMZM2G450125 // GRMZM2G301860 // GRMZM2G029323 // GRMZM2G025833 // GRMZM2G061950 // GRMZM2G308615 // GRMZM2G138268 // GRMZM2G014914 // GRMZM2G177386
GO:0010109	P	regulation of photosynthesis	5	549	28	25864	0.00056	0.017	// GRMZM2G087598 // GRMZM2G110408 // GRMZM2G377855 // GRMZM2G134628 // GRMZM2G177386
GO:0006323	P	DNA packaging	10	549	129	25864	0.00067	0.021	// GRMZM5G864735 // GRMZM2G401581 // GRMZM2G003002 // GRMZM2G149289 // GRMZM2G078314 // GRMZM2G106133 // GRMZM2G004878 // GRMZM2G009544 // GRMZM2G149335 // GRMZM2G118355
GO:0032787	P	monocarboxylic acid metabolic process	21	549	439	25864	0.00071	0.022	// GRMZM2G114642 // GRMZM2G127139 // GRMZM2G097457 // GRMZM2G046537 // GRMZM2G128971 // GRMZM2G091715 // GRMZM2G441347 // GRMZM2G034956 // GRMZM2G385200 // GRMZM2G393334 // GRMZM2G704488 // GRMZM2G030036 // GRMZM2G124785 // GRMZM2G164318 // GRMZM2G382534 // GRMZM2G109056 // GRMZM2G033644 // GRMZM2G312481 // GRMZM2G349749 // GRMZM2G364597 // GRMZM2G083195
GO:0042401	P	cellular biogenic amine biosynthetic process	6	549	49	25864	0.00096	0.028	// GRMZM2G704488 // GRMZM2G385200 // GRMZM2G030036 // GRMZM2G124785 // GRMZM2G034956 // GRMZM2G312481
GO:0000272	P	polysaccharide catabolic process	7	549	70	25864	0.0011	0.032	// GRMZM2G082034 // GRMZM2G052175 // GRMZM2G097277 // GRMZM2G450125 // GRMZM2G122708 // GRMZM2G025833 // GRMZM2G077202
GO:0018130	P	heterocycle biosynthetic process	11	549	167	25864	0.0013	0.037	// GRMZM2G074097 // GRMZM2G704488 // GRMZM2G419806 // GRMZM2G385200 // GRMZM2G393334 // GRMZM2G030036 // GRMZM2G124785 // GRMZM2G312481 // GRMZM2G034956 // GRMZM2G157458 // GRMZM2G177412
GO:0044237	P	cellular metabolic process	240	549	9644	25864	0.0013	0.037	// GRMZM2G074097 // GRMZM2G110408 // GRMZM2G134980 // GRMZM2G158147 // GRMZM2G128971 // GRMZM2G097277 // GRMZM2G122126 // GRMZM2G127379 // GRMZM2G082998 // GRMZM2G173309 // GRMZM2G425249 // GRMZM2G416120 // GRMZM2G104504 // GRMZM2G415359 // GRMZM2G364597 // GRMZM2G039385 // GRMZM2G582893 // GRMZM2G024530 // GRMZM2G034243 // GRMZM2G158091 // GRMZM2G151227 // GRMZM2G169654 // GRMZM2G159678 // GRMZM…
GO:0009765	P	photosynthesis, light harvesting	5	549	37	25864	0.0017	0.048	// GRMZM2G118646 // GRMZM2G110408 // GRMZM2G005984 // GRMZM2G160268 // GRMZM2G038519
GO:0030410	F	nicotianamine synthase activity	6	549	12	25864	1.2e-06	0.00073	// GRMZM2G704488 // GRMZM2G385200 // GRMZM2G030036 // GRMZM2G124785 // GRMZM2G034956 // GRMZM2G312481
GO:0003700	F	transcription factor activity	41	549	891	25864	6.2e-06	0.0019	// GRMZM2G077436 // GRMZM2G478417 // GRMZM2G178102 // GRMZM2G129247 // GRMZM2G179802 // GRMZM2G081892 // GRMZM2G061408 // GRMZM2G105834 // GRMZM2G131476 // GRMZM2G025895 // GRMZM5G812272 // GRMZM2G582893 // GRMZM2G089812 // GRMZM2G073427 // GRMZM2G136266 // GRMZM2G175856 // GRMZM2G416701 // GRMZM2G169654 // GRMZM2G119865 // GRMZM2G434203 // GRMZM2G151763 // GRMZM2G102583 // GRMZM2G386273 // GRMZM…
GO:0030528	F	transcription regulator activity	42	549	974	25864	2.1e-05	0.0043	// GRMZM2G077436 // GRMZM2G478417 // GRMZM2G178102 // GRMZM2G129247 // GRMZM2G179802 // GRMZM2G081892 // GRMZM2G061408 // GRMZM2G105834 // GRMZM2G131476 // GRMZM2G025895 // GRMZM5G812272 // GRMZM2G582893 // GRMZM2G089812 // GRMZM2G073427 // GRMZM2G136266 // GRMZM2G175856 // GRMZM2G416701 // GRMZM2G169654 // GRMZM2G119865 // GRMZM2G434203 // GRMZM2G151763 // GRMZM2G102583 // GRMZM2G386273 // GRMZM…
GO:0044422	C	organelle part	127	549	3457	25864	6.1e-10	3e-07	// GRMZM2G110408 // GRMZM2G137839 // GRMZM2G128971 // GRMZM2G122126 // GRMZM2G015739 // GRMZM2G082998 // GRMZM2G173309 // GRMZM2G416120 // GRMZM2G415359 // GRMZM2G582893 // GRMZM5G864735 // GRMZM2G151227 // GRMZM2G051806 // GRMZM2G046537 // GRMZM2G054225 // GRMZM2G381051 // GRMZM2G144155 // GRMZM2G127139 // GRMZM2G373420 // GRMZM2G048313 // GRMZM2G008464 // GRMZM2G007404 // GRMZM2G158479 // GRMZM…
GO:0031090	C	organelle membrane	62	549	1250	25864	1.6e-09	3.5e-07	// GRMZM2G072806 // GRMZM2G110408 // GRMZM2G113340 // GRMZM2G051613 // GRMZM2G377855 // GRMZM2G025243 // GRMZM2G015739 // GRMZM2G134130 // GRMZM2G170008 // GRMZM2G061950 // GRMZM2G073725 // GRMZM2G472651 // GRMZM2G102382 // GRMZM2G122481 // GRMZM2G415359 // GRMZM2G101020 // GRMZM2G038519 // GRMZM2G412888 // GRMZM2G079777 // GRMZM2G173878 // GRMZM2G009048 // GRMZM2G178968 // GRMZM2G015285 // GRMZM…
GO:0044446	C	intracellular organelle part	125	549	3454	25864	2.2e-09	3.5e-07	// GRMZM2G110408 // GRMZM2G137839 // GRMZM2G128971 // GRMZM2G122126 // GRMZM2G015739 // GRMZM2G082998 // GRMZM2G173309 // GRMZM2G416120 // GRMZM2G415359 // GRMZM2G582893 // GRMZM5G864735 // GRMZM2G151227 // GRMZM2G051806 // GRMZM2G046537 // GRMZM2G054225 // GRMZM2G381051 // GRMZM2G144155 // GRMZM2G127139 // GRMZM2G373420 // GRMZM2G048313 // GRMZM2G008464 // GRMZM2G007404 // GRMZM2G158479 // GRMZM…
GO:0044434	C	chloroplast part	57	549	1174	25864	1.5e-08	1.2e-06	// GRMZM2G110408 // GRMZM2G137839 // GRMZM2G170008 // GRMZM2G128971 // GRMZM2G377855 // GRMZM2G129451 // GRMZM2G393334 // GRMZM2G122126 // GRMZM2G134130 // GRMZM2G328893 // GRMZM2G113340 // GRMZM2G061950 // GRMZM2G472651 // GRMZM2G102382 // GRMZM2G415359 // GRMZM2G074401 // GRMZM2G038519 // GRMZM2G028216 // GRMZM2G097457 // GRMZM2G155253 // GRMZM2G009048 // GRMZM2G015285 // GRMZM2G063048 // GRMZM…
GO:0043227	C	membrane-bounded organelle	210	549	7016	25864	1.4e-08	1.2e-06	// GRMZM2G074097 // GRMZM2G110408 // GRMZM2G137839 // GRMZM2G128971 // GRMZM2G097277 // GRMZM2G122126 // GRMZM2G015739 // GRMZM2G136559 // GRMZM2G173721 // GRMZM2G082998 // GRMZM2G173309 // GRMZM2G105834 // GRMZM2G416120 // GRMZM2G415359 // GRMZM2G582893 // GRMZM5G864735 // GRMZM2G097775 // GRMZM2G047588 // GRMZM2G419891 // GRMZM2G167794 // GRMZM2G158091 // GRMZM2G151227 // GRMZM2G444845 // GRMZM…
GO:0043231	C	intracellular membrane-bounded organelle	210	549	6999	25864	1.1e-08	1.2e-06	// GRMZM2G074097 // GRMZM2G110408 // GRMZM2G137839 // GRMZM2G128971 // GRMZM2G097277 // GRMZM2G122126 // GRMZM2G015739 // GRMZM2G136559 // GRMZM2G173721 // GRMZM2G082998 // GRMZM2G173309 // GRMZM2G105834 // GRMZM2G416120 // GRMZM2G415359 // GRMZM2G582893 // GRMZM5G864735 // GRMZM2G097775 // GRMZM2G047588 // GRMZM2G419891 // GRMZM2G167794 // GRMZM2G158091 // GRMZM2G151227 // GRMZM2G444845 // GRMZM…
GO:0044435	C	plastid part	57	549	1192	25864	2.5e-08	1.7e-06	// GRMZM2G110408 // GRMZM2G137839 // GRMZM2G170008 // GRMZM2G128971 // GRMZM2G377855 // GRMZM2G129451 // GRMZM2G393334 // GRMZM2G122126 // GRMZM2G134130 // GRMZM2G328893 // GRMZM2G113340 // GRMZM2G061950 // GRMZM2G472651 // GRMZM2G102382 // GRMZM2G415359 // GRMZM2G074401 // GRMZM2G038519 // GRMZM2G028216 // GRMZM2G097457 // GRMZM2G155253 // GRMZM2G009048 // GRMZM2G015285 // GRMZM2G063048 // GRMZM…
GO:0005622	C	intracellular	263	549	9452	25864	4.8e-08	2.9e-06	// GRMZM2G074097 // GRMZM2G110408 // GRMZM2G137839 // GRMZM2G158147 // GRMZM5G888196 // GRMZM2G128971 // GRMZM2G177693 // GRMZM2G097277 // GRMZM2G122126 // GRMZM2G015739 // GRMZM2G168119 // GRMZM2G136559 // GRMZM2G173721 // GRMZM2G082998 // GRMZM2G173309 // GRMZM2G105834 // GRMZM2G416120 // GRMZM2G104504 // GRMZM2G125507 // GRMZM2G415359 // GRMZM2G582893 // GRMZM5G864735 // GRMZM2G097775 // GRMZM…
GO:0044424	C	intracellular part	251	549	8943	25864	6.4e-08	3.4e-06	// GRMZM2G074097 // GRMZM2G110408 // GRMZM2G137839 // GRMZM2G158147 // GRMZM2G128971 // GRMZM2G097277 // GRMZM2G122126 // GRMZM2G015739 // GRMZM2G168119 // GRMZM2G136559 // GRMZM2G173721 // GRMZM2G082998 // GRMZM2G173309 // GRMZM2G105834 // GRMZM2G416120 // GRMZM2G104504 // GRMZM2G415359 // GRMZM2G582893 // GRMZM5G864735 // GRMZM2G097775 // GRMZM2G047588 // GRMZM2G419891 // GRMZM2G167794 // GRMZM…
GO:0009579	C	thylakoid	33	549	546	25864	2.1e-07	1e-05	// GRMZM2G110408 // GRMZM2G113340 // GRMZM2G010196 // GRMZM2G377855 // GRMZM2G134130 // GRMZM2G170008 // GRMZM2G061950 // GRMZM2G472651 // GRMZM2G038519 // GRMZM2G155253 // GRMZM2G009048 // GRMZM2G015285 // GRMZM2G016677 // GRMZM2G063048 // GRMZM2G034243 // GRMZM2G160268 // GRMZM2G085646 // GRMZM2G078324 // GRMZM2G087598 // GRMZM5G839422 // GRMZM2G373420 // GRMZM2G118646 // GRMZM2G001500 // GRMZM…
GO:0043229	C	intracellular organelle	219	549	7690	25864	3.3e-07	1.4e-05	// GRMZM2G074097 // GRMZM2G110408 // GRMZM2G137839 // GRMZM2G128971 // GRMZM2G097277 // GRMZM2G122126 // GRMZM2G015739 // GRMZM2G136559 // GRMZM2G173721 // GRMZM2G082998 // GRMZM2G173309 // GRMZM2G105834 // GRMZM2G416120 // GRMZM2G415359 // GRMZM2G582893 // GRMZM5G864735 // GRMZM2G097775 // GRMZM2G047588 // GRMZM2G419891 // GRMZM2G167794 // GRMZM2G158091 // GRMZM2G151227 // GRMZM2G444845 // GRMZM…
GO:0043226	C	organelle	219	549	7692	25864	3.4e-07	1.4e-05	// GRMZM2G074097 // GRMZM2G110408 // GRMZM2G137839 // GRMZM2G128971 // GRMZM2G097277 // GRMZM2G122126 // GRMZM2G015739 // GRMZM2G136559 // GRMZM2G173721 // GRMZM2G082998 // GRMZM2G173309 // GRMZM2G105834 // GRMZM2G416120 // GRMZM2G415359 // GRMZM2G582893 // GRMZM5G864735 // GRMZM2G097775 // GRMZM2G047588 // GRMZM2G419891 // GRMZM2G167794 // GRMZM2G158091 // GRMZM2G151227 // GRMZM2G444845 // GRMZM…
GO:0044436	C	thylakoid part	27	549	400	25864	3.7e-07	1.4e-05	// GRMZM2G110408 // GRMZM2G170008 // GRMZM2G377855 // GRMZM2G134130 // GRMZM2G113340 // GRMZM2G472651 // GRMZM2G038519 // GRMZM2G155253 // GRMZM2G009048 // GRMZM2G015285 // GRMZM2G016677 // GRMZM2G034243 // GRMZM2G160268 // GRMZM2G078324 // GRMZM2G087598 // GRMZM5G839422 // GRMZM2G373420 // GRMZM2G118646 // GRMZM2G308944 // GRMZM2G312910 // GRMZM2G042683 // GRMZM2G126386 // GRMZM2G073351 // GRMZM…
GO:0031984	C	organelle subcompartment	27	549	413	25864	6.7e-07	2.3e-05	// GRMZM2G110408 // GRMZM2G113340 // GRMZM2G377855 // GRMZM2G134130 // GRMZM2G170008 // GRMZM2G073725 // GRMZM2G472651 // GRMZM2G038519 // GRMZM2G155253 // GRMZM2G009048 // GRMZM2G015285 // GRMZM2G063048 // GRMZM2G034243 // GRMZM2G160268 // GRMZM2G078324 // GRMZM2G087598 // GRMZM5G839422 // GRMZM2G373420 // GRMZM2G118646 // GRMZM2G308944 // GRMZM2G312910 // GRMZM2G042683 // GRMZM2G073351 // GRMZM…
GO:0034357	C	photosynthetic membrane	26	549	404	25864	1.4e-06	4.6e-05	// GRMZM2G110408 // GRMZM2G170008 // GRMZM2G377855 // GRMZM2G134130 // GRMZM2G113340 // GRMZM2G472651 // GRMZM2G038519 // GRMZM2G009048 // GRMZM2G015285 // GRMZM2G016677 // GRMZM2G034243 // GRMZM2G160268 // GRMZM2G085646 // GRMZM2G078324 // GRMZM2G087598 // GRMZM5G839422 // GRMZM2G373420 // GRMZM2G308944 // GRMZM2G312910 // GRMZM2G042683 // GRMZM2G126386 // GRMZM2G073351 // GRMZM2G005984 // GRMZM…
GO:0031976	C	plastid thylakoid	26	549	407	25864	1.6e-06	4.6e-05	// GRMZM2G110408 // GRMZM2G113340 // GRMZM2G377855 // GRMZM2G134130 // GRMZM2G170008 // GRMZM2G472651 // GRMZM2G038519 // GRMZM2G155253 // GRMZM2G009048 // GRMZM2G015285 // GRMZM2G063048 // GRMZM2G034243 // GRMZM2G160268 // GRMZM2G078324 // GRMZM2G087598 // GRMZM5G839422 // GRMZM2G373420 // GRMZM2G118646 // GRMZM2G308944 // GRMZM2G312910 // GRMZM2G042683 // GRMZM2G073351 // GRMZM2G005984 // GRMZM…
GO:0009534	C	chloroplast thylakoid	26	549	406	25864	1.5e-06	4.6e-05	// GRMZM2G110408 // GRMZM2G113340 // GRMZM2G377855 // GRMZM2G134130 // GRMZM2G170008 // GRMZM2G472651 // GRMZM2G038519 // GRMZM2G155253 // GRMZM2G009048 // GRMZM2G015285 // GRMZM2G063048 // GRMZM2G034243 // GRMZM2G160268 // GRMZM2G078324 // GRMZM2G087598 // GRMZM5G839422 // GRMZM2G373420 // GRMZM2G118646 // GRMZM2G308944 // GRMZM2G312910 // GRMZM2G042683 // GRMZM2G073351 // GRMZM2G005984 // GRMZM…
GO:0005737	C	cytoplasm	191	549	6663	25864	2.2e-06	5.8e-05	// GRMZM2G074097 // GRMZM2G110408 // GRMZM2G137839 // GRMZM2G158147 // GRMZM2G128971 // GRMZM2G097277 // GRMZM2G122126 // GRMZM2G015739 // GRMZM2G168119 // GRMZM2G136559 // GRMZM2G173721 // GRMZM2G082998 // GRMZM2G155332 // GRMZM2G416120 // GRMZM2G104504 // GRMZM2G415359 // GRMZM2G097775 // GRMZM2G047588 // GRMZM2G419891 // GRMZM2G151227 // GRMZM2G444845 // GRMZM2G051806 // GRMZM2G046537 // GRMZM…
GO:0009535	C	chloroplast thylakoid membrane	23	549	337	25864	2.3e-06	5.8e-05	// GRMZM2G110408 // GRMZM2G170008 // GRMZM2G377855 // GRMZM2G134130 // GRMZM2G113340 // GRMZM2G472651 // GRMZM2G038519 // GRMZM2G009048 // GRMZM2G015285 // GRMZM2G034243 // GRMZM2G160268 // GRMZM2G078324 // GRMZM2G087598 // GRMZM5G839422 // GRMZM2G373420 // GRMZM2G308944 // GRMZM2G312910 // GRMZM2G042683 // GRMZM2G073351 // GRMZM2G005984 // GRMZM2G018275 // GRMZM2G059191 // GRMZM2G107444
GO:0055035	C	plastid thylakoid membrane	23	549	339	25864	2.5e-06	6.1e-05	// GRMZM2G110408 // GRMZM2G170008 // GRMZM2G377855 // GRMZM2G134130 // GRMZM2G113340 // GRMZM2G472651 // GRMZM2G038519 // GRMZM2G009048 // GRMZM2G015285 // GRMZM2G034243 // GRMZM2G160268 // GRMZM2G078324 // GRMZM2G087598 // GRMZM5G839422 // GRMZM2G373420 // GRMZM2G308944 // GRMZM2G312910 // GRMZM2G042683 // GRMZM2G073351 // GRMZM2G005984 // GRMZM2G018275 // GRMZM2G059191 // GRMZM2G107444
GO:0044464	C	cell part	314	549	12261	25864	3.4e-06	7.1e-05	// GRMZM2G074097 // GRMZM2G110408 // GRMZM2G137839 // GRMZM2G158147 // GRMZM2G379898 // GRMZM5G888196 // GRMZM2G128971 // GRMZM2G177693 // GRMZM2G089491 // GRMZM2G097277 // GRMZM5G825515 // GRMZM2G122126 // GRMZM2G015739 // GRMZM2G168119 // GRMZM2G136559 // GRMZM2G095552 // GRMZM2G082998 // GRMZM2G173309 // GRMZM2G105834 // GRMZM2G416120 // GRMZM2G104504 // GRMZM2G125507 // GRMZM2G415359 // GRMZM…
GO:0009536	C	plastid	81	549	2254	25864	3.4e-06	7.1e-05	// GRMZM2G074097 // GRMZM2G110408 // GRMZM2G137839 // GRMZM2G113340 // GRMZM2G028883 // GRMZM2G128971 // GRMZM2G091715 // GRMZM5G850015 // GRMZM2G010196 // GRMZM2G416120 // GRMZM2G393334 // GRMZM2G122126 // GRMZM2G134130 // GRMZM2G328893 // GRMZM2G170008 // GRMZM5G884600 // GRMZM2G472651 // GRMZM2G102382 // GRMZM2G415359 // GRMZM2G074401 // GRMZM2G038519 // GRMZM2G028216 // GRMZM2G097457 // GRMZM…
GO:0005623	C	cell	314	549	12261	25864	3.4e-06	7.1e-05	// GRMZM2G074097 // GRMZM2G110408 // GRMZM2G137839 // GRMZM2G158147 // GRMZM2G379898 // GRMZM5G888196 // GRMZM2G128971 // GRMZM2G177693 // GRMZM2G089491 // GRMZM2G097277 // GRMZM5G825515 // GRMZM2G122126 // GRMZM2G015739 // GRMZM2G168119 // GRMZM2G136559 // GRMZM2G095552 // GRMZM2G082998 // GRMZM2G173309 // GRMZM2G105834 // GRMZM2G416120 // GRMZM2G104504 // GRMZM2G125507 // GRMZM2G415359 // GRMZM…
GO:0009507	C	chloroplast	77	549	2136	25864	5.4e-06	0.00011	// GRMZM2G074097 // GRMZM2G110408 // GRMZM2G137839 // GRMZM2G113340 // GRMZM2G128971 // GRMZM2G091715 // GRMZM5G850015 // GRMZM2G010196 // GRMZM2G416120 // GRMZM2G393334 // GRMZM2G122126 // GRMZM2G134130 // GRMZM2G328893 // GRMZM2G170008 // GRMZM5G884600 // GRMZM2G472651 // GRMZM2G102382 // GRMZM2G415359 // GRMZM2G074401 // GRMZM2G038519 // GRMZM2G028216 // GRMZM2G097457 // GRMZM2G155253 // GRMZM…
GO:0042651	C	thylakoid membrane	23	549	363	25864	7.3e-06	0.00014	// GRMZM2G110408 // GRMZM2G170008 // GRMZM2G377855 // GRMZM2G134130 // GRMZM2G113340 // GRMZM2G472651 // GRMZM2G038519 // GRMZM2G009048 // GRMZM2G015285 // GRMZM2G034243 // GRMZM2G160268 // GRMZM2G078324 // GRMZM2G087598 // GRMZM5G839422 // GRMZM2G373420 // GRMZM2G308944 // GRMZM2G312910 // GRMZM2G042683 // GRMZM2G073351 // GRMZM2G005984 // GRMZM2G018275 // GRMZM2G059191 // GRMZM2G107444
GO:0044444	C	cytoplasmic part	174	549	6103	25864	1.2e-05	0.00022	// GRMZM2G074097 // GRMZM2G110408 // GRMZM2G137839 // GRMZM2G158147 // GRMZM2G128971 // GRMZM2G097277 // GRMZM2G122126 // GRMZM2G015739 // GRMZM2G136559 // GRMZM2G173721 // GRMZM2G082998 // GRMZM2G155332 // GRMZM2G416120 // GRMZM2G104504 // GRMZM2G415359 // GRMZM2G097775 // GRMZM2G419891 // GRMZM2G151227 // GRMZM2G444845 // GRMZM2G051806 // GRMZM2G046537 // GRMZM2G300944 // GRMZM2G423027 // GRMZM…
GO:0005773	C	vacuole	39	549	867	25864	1.7e-05	0.0003	// GRMZM2G025243 // GRMZM2G015739 // GRMZM2G069773 // GRMZM2G173721 // GRMZM2G061950 // GRMZM2G073725 // GRMZM2G155332 // GRMZM2G027825 // GRMZM2G415359 // GRMZM2G101020 // GRMZM2G132968 // GRMZM2G079777 // GRMZM2G067511 // GRMZM2G151227 // GRMZM2G116584 // GRMZM2G135727 // GRMZM2G150367 // GRMZM2G108766 // GRMZM2G329181 // GRMZM2G051806 // GRMZM2G097277 // GRMZM2G028432 // GRMZM2G044963 // GRMZM…
GO:0009570	C	chloroplast stroma	29	549	582	25864	3.8e-05	0.00063	// GRMZM2G137839 // GRMZM2G170008 // GRMZM2G102382 // GRMZM2G393334 // GRMZM2G122126 // GRMZM2G308944 // GRMZM2G328893 // GRMZM2G061950 // GRMZM2G129451 // GRMZM2G415359 // GRMZM2G153476 // GRMZM2G028216 // GRMZM2G097457 // GRMZM2G155253 // GRMZM2G108766 // GRMZM2G436199 // GRMZM2G086648 // GRMZM5G828229 // GRMZM2G048313 // GRMZM2G001500 // GRMZM2G134130 // GRMZM2G312910 // GRMZM2G419806 // GRMZM…
GO:0031967	C	organelle envelope	39	549	899	25864	3.7e-05	0.00063	// GRMZM2G072806 // GRMZM2G110408 // GRMZM2G170008 // GRMZM2G128971 // GRMZM2G377855 // GRMZM2G009845 // GRMZM2G082998 // GRMZM2G472651 // GRMZM2G102382 // GRMZM2G074401 // GRMZM2G153476 // GRMZM2G028216 // GRMZM2G155253 // GRMZM2G412888 // GRMZM2G015285 // GRMZM2G051613 // GRMZM2G063048 // GRMZM2G051806 // GRMZM2G160268 // GRMZM2G060451 // GRMZM2G087598 // GRMZM2G127453 // GRMZM2G046537 // GRMZM…
GO:0005774	C	vacuolar membrane	22	549	387	25864	5.4e-05	0.00085	// GRMZM2G025243 // GRMZM2G015739 // GRMZM2G061950 // GRMZM2G073725 // GRMZM2G415359 // GRMZM2G101020 // GRMZM2G079777 // GRMZM2G151227 // GRMZM2G116584 // GRMZM2G051806 // GRMZM2G108766 // GRMZM2G028432 // GRMZM2G335738 // GRMZM2G046729 // GRMZM2G084812 // GRMZM2G086430 // GRMZM2G139874 // GRMZM2G153899 // GRMZM2G018275 // GRMZM2G158479 // GRMZM2G037327 // GRMZM2G178968
GO:0005886	C	plasma membrane	80	549	2404	25864	5.5e-05	0.00085	// GRMZM2G137839 // GRMZM2G124918 // GRMZM2G078469 // GRMZM2G016586 // GRMZM5G850015 // GRMZM5G801627 // GRMZM2G568478 // GRMZM5G825515 // GRMZM2G009845 // GRMZM2G015739 // GRMZM2G173721 // GRMZM2G079376 // GRMZM5G884600 // GRMZM2G073725 // GRMZM2G472651 // GRMZM2G416120 // GRMZM2G379898 // GRMZM2G015285 // GRMZM5G896540 // GRMZM2G101020 // GRMZM2G132968 // GRMZM2G011136 // GRMZM2G133023 // GRMZM…
GO:0031975	C	envelope	39	549	918	25864	5.6e-05	0.00085	// GRMZM2G072806 // GRMZM2G110408 // GRMZM2G170008 // GRMZM2G128971 // GRMZM2G377855 // GRMZM2G009845 // GRMZM2G082998 // GRMZM2G472651 // GRMZM2G102382 // GRMZM2G074401 // GRMZM2G153476 // GRMZM2G028216 // GRMZM2G155253 // GRMZM2G412888 // GRMZM2G015285 // GRMZM2G051613 // GRMZM2G063048 // GRMZM2G051806 // GRMZM2G160268 // GRMZM2G060451 // GRMZM2G087598 // GRMZM2G127453 // GRMZM2G046537 // GRMZM…
GO:0009532	C	plastid stroma	29	549	598	25864	6e-05	0.00087	// GRMZM2G137839 // GRMZM2G170008 // GRMZM2G102382 // GRMZM2G393334 // GRMZM2G122126 // GRMZM2G308944 // GRMZM2G328893 // GRMZM2G061950 // GRMZM2G129451 // GRMZM2G415359 // GRMZM2G153476 // GRMZM2G028216 // GRMZM2G097457 // GRMZM2G155253 // GRMZM2G108766 // GRMZM2G436199 // GRMZM2G086648 // GRMZM5G828229 // GRMZM2G048313 // GRMZM2G001500 // GRMZM2G134130 // GRMZM2G312910 // GRMZM2G419806 // GRMZM…
GO:0044437	C	vacuolar part	22	549	392	25864	6.4e-05	0.00091	// GRMZM2G025243 // GRMZM2G015739 // GRMZM2G061950 // GRMZM2G073725 // GRMZM2G415359 // GRMZM2G101020 // GRMZM2G079777 // GRMZM2G151227 // GRMZM2G116584 // GRMZM2G051806 // GRMZM2G108766 // GRMZM2G028432 // GRMZM2G335738 // GRMZM2G046729 // GRMZM2G084812 // GRMZM2G086430 // GRMZM2G139874 // GRMZM2G153899 // GRMZM2G018275 // GRMZM2G158479 // GRMZM2G037327 // GRMZM2G178968
GO:0009526	C	plastid envelope	28	549	584	25864	9.6e-05	0.0013	// GRMZM2G110408 // GRMZM2G170008 // GRMZM2G128971 // GRMZM2G377855 // GRMZM2G082998 // GRMZM2G472651 // GRMZM2G102382 // GRMZM2G074401 // GRMZM2G153476 // GRMZM2G028216 // GRMZM2G155253 // GRMZM2G015285 // GRMZM2G063048 // GRMZM2G160268 // GRMZM2G060451 // GRMZM2G087598 // GRMZM2G127453 // GRMZM2G046537 // GRMZM5G828229 // GRMZM2G001500 // GRMZM2G312910 // GRMZM2G127139 // GRMZM2G042683 // GRMZM…
GO:0009941	C	chloroplast envelope	27	549	560	25864	0.00012	0.0016	// GRMZM2G110408 // GRMZM2G170008 // GRMZM2G128971 // GRMZM2G377855 // GRMZM2G082998 // GRMZM2G472651 // GRMZM2G102382 // GRMZM2G074401 // GRMZM2G153476 // GRMZM2G028216 // GRMZM2G155253 // GRMZM2G015285 // GRMZM2G063048 // GRMZM2G160268 // GRMZM2G060451 // GRMZM2G087598 // GRMZM2G127453 // GRMZM2G046537 // GRMZM2G001500 // GRMZM2G312910 // GRMZM2G127139 // GRMZM2G042683 // GRMZM2G054663 // GRMZM…
GO:0016020	C	membrane	157	549	5709	25864	0.00024	0.0031	// GRMZM2G110408 // GRMZM2G137839 // GRMZM5G825515 // GRMZM2G015739 // GRMZM2G095552 // GRMZM2G155332 // GRMZM2G416120 // GRMZM2G415359 // GRMZM2G158885 // GRMZM2G034243 // GRMZM2G306851 // GRMZM2G151227 // GRMZM2G152328 // GRMZM2G051806 // GRMZM2G382534 // GRMZM2G046537 // GRMZM2G054225 // GRMZM2G027439 // GRMZM2G300944 // GRMZM2G085646 // GRMZM2G162426 // GRMZM2G127139 // GRMZM2G373420 // GRMZM…
GO:0000785	C	chromatin	11	549	136	25864	0.00026	0.0033	// GRMZM5G864735 // GRMZM2G401581 // GRMZM2G003002 // GRMZM2G149289 // GRMZM2G009544 // GRMZM2G078314 // GRMZM2G106133 // GRMZM2G004878 // GRMZM2G054225 // GRMZM2G149335 // GRMZM2G118355
GO:0000786	C	nucleosome	10	549	114	25864	0.00027	0.0034	// GRMZM5G864735 // GRMZM2G401581 // GRMZM2G003002 // GRMZM2G149289 // GRMZM2G078314 // GRMZM2G106133 // GRMZM2G004878 // GRMZM2G009544 // GRMZM2G149335 // GRMZM2G118355
GO:0032993	C	protein-DNA complex	10	549	119	25864	0.00037	0.0045	// GRMZM5G864735 // GRMZM2G401581 // GRMZM2G003002 // GRMZM2G149289 // GRMZM2G078314 // GRMZM2G106133 // GRMZM2G004878 // GRMZM2G009544 // GRMZM2G149335 // GRMZM2G118355
GO:0031977	C	thylakoid lumen	7	549	67	25864	0.00087	0.01	// GRMZM2G087598 // GRMZM2G110408 // GRMZM2G155253 // GRMZM2G015285 // GRMZM2G118646 // GRMZM2G005984 // GRMZM2G059191
GO:0044427	C	chromosomal part	12	549	190	25864	0.0011	0.013	// GRMZM5G864735 // GRMZM2G401581 // GRMZM2G099074 // GRMZM2G003002 // GRMZM2G149289 // GRMZM2G009544 // GRMZM2G078314 // GRMZM2G106133 // GRMZM2G004878 // GRMZM2G054225 // GRMZM2G149335 // GRMZM2G118355
GO:0005634	C	nucleus	84	549	2821	25864	0.0011	0.013	// GRMZM2G301860 // GRMZM2G158091 // GRMZM2G178102 // GRMZM2G133396 // GRMZM2G065538 // GRMZM2G009845 // GRMZM2G179802 // GRMZM2G175856 // GRMZM2G133023 // GRMZM2G081892 // GRMZM2G167794 // GRMZM2G069082 // GRMZM2G105834 // GRMZM2G131476 // GRMZM2G149335 // GRMZM2G700665 // GRMZM2G415359 // GRMZM2G132968 // GRMZM2G098153 // GRMZM2G021339 // GRMZM2G582893 // GRMZM2G097457 // GRMZM2G401581 // GRMZM…
GO:0005618	C	cell wall	26	549	659	25864	0.0026	0.028	// GRMZM2G137839 // GRMZM2G170008 // GRMZM2G097277 // GRMZM2G009845 // GRMZM2G061950 // GRMZM2G073725 // GRMZM2G379898 // GRMZM2G132968 // GRMZM2G073059 // GRMZM2G052175 // GRMZM2G054123 // GRMZM2G318780 // GRMZM2G135727 // GRMZM2G108766 // GRMZM2G160619 // GRMZM2G094712 // GRMZM2G311182 // GRMZM2G126732 // GRMZM2G046729 // GRMZM2G084812 // GRMZM2G133173 // GRMZM2G139874 // GRMZM2G066902 // GRMZM…
GO:0030312	C	external encapsulating structure	26	549	680	25864	0.0038	0.041	// GRMZM2G137839 // GRMZM2G170008 // GRMZM2G097277 // GRMZM2G009845 // GRMZM2G061950 // GRMZM2G073725 // GRMZM2G379898 // GRMZM2G132968 // GRMZM2G073059 // GRMZM2G052175 // GRMZM2G054123 // GRMZM2G318780 // GRMZM2G135727 // GRMZM2G108766 // GRMZM2G160619 // GRMZM2G094712 // GRMZM2G311182 // GRMZM2G126732 // GRMZM2G046729 // GRMZM2G084812 // GRMZM2G133173 // GRMZM2G139874 // GRMZM2G066902 // GRMZM…
GO:0005829	C	cytosol	43	549	1316	25864	0.0043	0.045	// GRMZM2G158147 // GRMZM2G033952 // GRMZM2G318780 // GRMZM5G850015 // GRMZM2G393334 // GRMZM2G009845 // GRMZM2G061950 // GRMZM2G073725 // GRMZM2G416120 // GRMZM2G104504 // GRMZM2G415359 // GRMZM2G132968 // GRMZM2G097457 // GRMZM2G082487 // GRMZM2G168119 // GRMZM2G115124 // GRMZM2G135727 // GRMZM2G133652 // GRMZM2G025833 // GRMZM2G423027 // GRMZM2G165535 // GRMZM2G157300 // GRMZM2G004572 // GRMZM…
GO:0009521	C	photosystem	7	549	92	25864	0.0046	0.048	// GRMZM2G009048 // GRMZM2G377855 // GRMZM2G016677 // GRMZM2G126386 // GRMZM2G308944 // GRMZM2G134130 // GRMZM2G085646
