# Supplementary material for: Long Non-Coding RNAs Responsive to Salt and Boron Stress in the Hyper-Arid Lluteño Maize from Atacama Desert
Source: Genes (Basel). 2018 Mar 20;9(3):170. doi: 10.3390/genes9030170 (PMC5867891; doi:10.3390/genes9030170)
Supplement: Supplementary file 1 [file genes-09-00170-s001.zip › Supplementary_Table_2.xls]

## Sheet: Chromosome distribution
Chr	Coding	lncRNAs	Coding(%)	LncRNAs(%)
chr1	6007	3405	15.2737	15.6739
chr2	4742	2542	12.0573	11.7013
chr3	4174	2310	10.613	10.6334
chr4	4182	2149	10.6334	9.89229
chr5	4473	2692	11.3733	12.3918
chr6	3278	1849	8.33482	8.51132
chr7	3115	1674	7.92036	7.70576
chr8	3505	2051	8.912	9.44117
chr9	2991	1662	7.60508	7.65052
chr10	2688	1388	6.83465	6.38925
chrMt	123	0	0.312746	0
chrPt	51	0	0.129675	0
chrUNK	0	2	0	0.00920641
Total	39329	21724	100	100
