# Supplementary material for: Long Non-Coding RNAs Responsive to Salt and Boron Stress in the Hyper-Arid Lluteño Maize from Atacama Desert
Source: Genes (Basel). 2018 Mar 20;9(3):170. doi: 10.3390/genes9030170 (PMC5867891; doi:10.3390/genes9030170)
Supplement: Supplementary file 1 [file genes-09-00170-s001.zip › Supplementary_Table_3.xls]

## Sheet: Distantes_coding_correlation
LncRNA	Coding	Correlation
LZM00010	GRMZM2G086730	0.2
LZM00016	GRMZM2G448607	0.6
LZM00033	GRMZM5G885766	1
LZM00037	GRMZM2G475017	0.2
LZM00054	GRMZM2G064563	1
LZM00069	GRMZM2G021044	-0.3
LZM00172	GRMZM2G040803	0.7
LZM00265	GRMZM5G828945	0.8
LZM00285	GRMZM2G127123	-0.3
LZM00307	GRMZM2G703555	-0.5
LZM00308	GRMZM2G092627	0.2
LZM00326	GRMZM2G131012	1
LZM00327	GRMZM2G041454	0.3
LZM00330	GRMZM2G064612	0.9
LZM00331	GRMZM2G086242	1
LZM00336	GRMZM2G157177	-0.6
LZM00340	GRMZM2G322672	-0.1
LZM00343	GRMZM2G028594	-0.3
LZM00344	GRMZM2G067511	0.2
LZM00345	GRMZM2G066496	-0.4
LZM00353	GRMZM2G084164	0.1
LZM00357	GRMZM2G384339	0.2
LZM00358	GRMZM2G114557	-0.7
LZM00362	GRMZM2G160430	0.5
LZM00364	GRMZM2G152891	0
LZM00365	GRMZM2G536584	0.1
LZM00371	GRMZM2G171435	0.6
LZM00375	GRMZM2G090087	-0.5
LZM00378	GRMZM2G141725	-0.3
LZM00382	GRMZM2G028594	-0.4
LZM00388	GRMZM2G078569	-0.2
LZM00400	GRMZM2G375064	-0.2
LZM00402	GRMZM2G476597	-0.3
LZM00410	GRMZM2G443985	-0.3
LZM00422	GRMZM2G097738	0.3
LZM00425	GRMZM2G100349	0.6
LZM00436	GRMZM2G001904	0.1
LZM00438	GRMZM2G347836	0.7
LZM00439	GRMZM2G114557	0.4
LZM00450	GRMZM2G085885	1
LZM00451	GRMZM2G152891	0.8
LZM00453	GRMZM2G090087	0.1
LZM00461	GRMZM2G085885	1
LZM00465	GRMZM2G152549	-0.4
LZM00470	GRMZM2G064563	0.9
LZM00471	GRMZM2G375064	0.2
LZM00472	GRMZM2G375064	0.9
LZM00473	GRMZM2G092627	-0.6
LZM00476	GRMZM2G085885	0.8
LZM00479	GRMZM5G840435	0.6
LZM00494	GRMZM2G037335	1
LZM00501	GRMZM2G152891	-0.4
LZM00502	GRMZM2G041454	0.3
LZM00506	GRMZM2G138814	0.7
LZM00513	GRMZM2G590033	0.2
LZM00514	GRMZM2G181151	0.7
LZM00518	GRMZM2G055458	0
LZM00524	GRMZM2G062129	0.8
LZM00527	GRMZM2G407825	-0.4
LZM00542	GRMZM2G043310	0.5
LZM00545	AC190688.3_FG006	-0.2
LZM00554	GRMZM2G012216	-0.3
LZM00565	GRMZM2G107620	0
LZM00585	GRMZM2G546254	0.8
LZM00589	GRMZM5G859195	-0.1
LZM00590	GRMZM2G181251	-0.1
LZM00593	GRMZM2G086242	0.1
LZM00594	GRMZM2G388253	0.4
LZM00597	GRMZM2G062129	0.3
LZM00606	GRMZM2G376416	0.5
LZM00620	GRMZM2G065144	0.5
LZM00631	GRMZM5G840435	0.6
LZM00632	GRMZM2G083182	-0.4
LZM00659	GRMZM2G152549	-0.5
LZM00662	GRMZM2G375064	-0.2
LZM00669	GRMZM2G160887	0.2
LZM00675	GRMZM2G172529	-0.1
LZM00680	GRMZM2G590033	0.8
LZM00684	GRMZM2G181151	0.5
LZM00695	GRMZM2G156035	-0.6
LZM00696	GRMZM2G047513	0.5
LZM00700	GRMZM2G094050	0.6
LZM00701	GRMZM2G094050	-0.1
LZM00705	GRMZM2G115049	0.4
LZM00707	GRMZM2G033644	0.4
LZM00710	GRMZM2G040828	-0.4
LZM00717	GRMZM2G107120	0.5
LZM00732	GRMZM2G128748	0
LZM00738	GRMZM2G143086	-0.9
LZM00750	GRMZM2G056075	0.9
LZM00765	GRMZM2G089631	-0.4
LZM00767	GRMZM2G031859	0.8
LZM00777	GRMZM2G028700	-0.5
LZM00782	GRMZM2G086052	0.2
LZM00785	GRMZM2G163015	0.6
LZM00789	GRMZM2G104882	0.9
LZM00790	GRMZM2G148621	0.7
LZM00811	GRMZM2G071166	0.8
LZM00815	GRMZM2G165348	0
LZM00816	GRMZM2G019783	0.2
LZM00817	GRMZM2G019783	0.8
LZM00825	GRMZM5G864784	0.5
LZM00831	GRMZM5G833323	1
LZM00834	GRMZM2G049954	0.7
LZM00837	GRMZM2G114186	0.6
LZM00878	AC197544.3_FG002	0.9
LZM00883	AC210013.4_FG002	0.4
LZM00900	GRMZM5G875516	-0.7
LZM00904	GRMZM2G035709	0
LZM00907	GRMZM5G868431	-0.5
LZM00908	GRMZM2G363908	-0.4
LZM00917	GRMZM2G177475	0.7
LZM00919	GRMZM2G129451	0.7
LZM00920	GRMZM2G181081	-0.1
LZM00931	GRMZM5G845163	0.6
LZM00935	GRMZM2G048305	1
LZM00941	GRMZM2G102601	0.2
LZM00947	GRMZM5G844173	-0.5
LZM00966	GRMZM2G106218	0.7
LZM00967	GRMZM2G162622	-0.3
LZM00969	GRMZM2G092627	-0.3
LZM00978	GRMZM2G040762	0.6
LZM00986	GRMZM2G070075	0.7
LZM00997	GRMZM5G834952	-0.2
LZM01005	GRMZM2G129451	0.7
LZM01009	GRMZM2G098796	-0.3
LZM01012	GRMZM2G100464	-0.4
LZM01026	AC186412.4_FG011	0.2
LZM01034	GRMZM2G060886	0.7
LZM01039	GRMZM2G129451	0.6
LZM01041	GRMZM2G322641	0.3
LZM01047	GRMZM5G871126	0
LZM01052	GRMZM2G370473	1
LZM01056	GRMZM2G010929	0.2
LZM01058	GRMZM2G054076	-0.2
LZM01068	GRMZM2G017815	-0.3
LZM01103	GRMZM2G020446	0.5
LZM01121	GRMZM2G054905	0.5
LZM48211	GRMZM2G133675	0.5
LZM01127	GRMZM2G149649	0.7
LZM01130	GRMZM2G017254	0.7
LZM01132	GRMZM2G423972	0.5
LZM01134	GRMZM2G077780	0.4
LZM01174	GRMZM2G032049	0.8
LZM01177	GRMZM2G409881	-0.5
LZM01180	GRMZM2G044011	0.4
LZM01183	GRMZM2G159992	-0.2
LZM01184	GRMZM2G047093	-0.6
LZM01201	GRMZM2G009014	0.6
LZM01204	GRMZM2G086030	1
LZM01205	GRMZM2G025200	0.9
LZM01207	GRMZM2G031859	-0.6
LZM01222	AC205122.4_FG003	0.7
LZM01227	GRMZM2G381386	0.5
LZM01231	GRMZM2G450125	0.1
LZM01232	GRMZM2G086163	1
LZM01233	GRMZM2G154211	0.9
LZM01236	GRMZM2G090100	-0.3
LZM01271	GRMZM2G054012	0.8
LZM01274	GRMZM2G058447	0.3
LZM48201	GRMZM2G402039	-0.2
LZM48202	GRMZM2G402039	-0.5
LZM01287	GRMZM2G029270	1
LZM01292	GRMZM2G151237	0.9
LZM01302	GRMZM2G062657	0.8
LZM01304	GRMZM5G892879	0.3
LZM01317	GRMZM2G079257	-0.4
LZM01345	GRMZM2G042323	-0.4
LZM01346	GRMZM2G042323	-0.6
LZM01354	GRMZM2G402039	0
LZM01413	GRMZM2G300133	-0.8
LZM01435	GRMZM2G347836	-0.4
LZM01449	GRMZM2G470648	0
LZM01460	GRMZM2G144615	1
LZM01470	GRMZM5G896916	1
LZM01477	GRMZM2G049866	0
LZM01479	GRMZM2G136803	0.9
LZM01490	GRMZM2G172011	-0.5
LZM01503	GRMZM2G158766	0.4
LZM01504	GRMZM2G147854	1
LZM01509	GRMZM5G845775	-0.4
LZM01528	GRMZM2G152135	-0.1
LZM01536	GRMZM2G429964	-0.2
LZM01538	AC216871.3_FG004	-0.5
LZM01552	GRMZM2G013677	0.9
LZM01566	AC205362.4_FG002	-0.4
LZM01579	GRMZM2G097746	0.9
LZM01594	GRMZM2G121573	-0.1
LZM01604	GRMZM2G021514	0.8
LZM01608	GRMZM2G127543	0.1
LZM01610	GRMZM2G137894	0.9
LZM01643	GRMZM2G309624	-0.2
LZM01644	GRMZM2G046748	0.2
LZM01656	GRMZM2G154845	-0.4
LZM01667	GRMZM2G132991	0.8
LZM01683	GRMZM2G178365	-0.1
LZM01684	GRMZM2G171677	1
LZM01689	GRMZM2G180452	0.9
LZM01690	GRMZM2G026767	-0.6
LZM01691	GRMZM2G081848	0.5
LZM01698	GRMZM2G162821	0.9
LZM01699	GRMZM2G020843	-0.4
LZM01711	GRMZM2G406830	1
LZM01719	GRMZM2G172322	0.3
LZM01726	GRMZM2G087804	0.9
LZM01727	GRMZM2G137426	0.6
LZM01745	GRMZM2G028089	0.7
LZM01755	GRMZM2G004412	0
LZM01765	GRMZM5G834539	0.9
LZM01772	GRMZM2G113506	-0.2
LZM01777	GRMZM2G392345	0.9
LZM01781	GRMZM2G151567	-0.6
LZM01797	GRMZM2G150190	0.1
LZM01809	GRMZM2G056572	0.5
LZM01816	GRMZM5G845296	0.7
LZM01826	GRMZM2G139858	0.4
LZM01831	GRMZM2G063328	0.6
LZM01832	GRMZM2G063328	0.3
LZM01847	GRMZM2G069486	0.3
LZM01856	GRMZM2G106283	-0.3
LZM01858	GRMZM2G134134	0.6
LZM01888	GRMZM2G003883	-0.5
LZM01897	GRMZM2G098764	0.9
LZM01899	GRMZM2G173641	0.9
LZM01912	GRMZM2G143142	1
LZM01924	GRMZM2G119361	-0.5
LZM01936	GRMZM2G421791	0.8
LZM01960	GRMZM2G115049	0.2
LZM01965	GRMZM5G844173	-0.5
LZM01968	GRMZM2G159171	-0.1
LZM01971	GRMZM2G430871	0.3
LZM01979	GRMZM2G129954	-0.1
LZM02008	GRMZM2G108138	0.4
LZM02015	GRMZM2G399484	0.7
LZM02047	GRMZM2G107136	0.8
LZM02054	GRMZM2G167431	-0.6
LZM02057	AC209213.4_FG002	-0.5
LZM02066	GRMZM5G802971	-0.4
LZM02071	GRMZM2G092776	0.1
LZM02073	GRMZM2G562929	-0.5
LZM02078	GRMZM2G017654	0.2
LZM02081	GRMZM2G097959	0.9
LZM02086	GRMZM2G321940	0.5
LZM02087	GRMZM2G175089	0.8
LZM02103	GRMZM2G703688	0.9
LZM02111	GRMZM2G127665	-0.5
LZM02114	GRMZM2G467435	0.7
LZM02143	GRMZM2G702036	0.1
LZM02144	GRMZM2G125356	0.4
LZM02161	GRMZM2G046576	-0.2
LZM02177	GRMZM2G023207	0.1
LZM02180	AC206951.3_FG016	0.8
LZM02184	GRMZM2G129150	0.1
LZM02192	GRMZM2G076827	0.9
LZM02194	GRMZM2G085646	0.2
LZM02197	GRMZM2G062084	0.9
LZM02201	GRMZM2G080252	-0.1
LZM02203	GRMZM2G386998	0.2
LZM02205	GRMZM5G807890	0.5
LZM02207	GRMZM2G032190	-0.1
LZM02213	GRMZM2G027232	-0.2
LZM02225	GRMZM2G048313	0.8
LZM02229	GRMZM2G404929	0.8
LZM02242	GRMZM2G009928	-0.1
LZM02263	GRMZM5G816784	0.7
LZM02267	GRMZM2G153127	0.5
LZM02274	GRMZM2G100524	0.6
LZM02286	GRMZM2G306216	0.8
LZM02287	GRMZM2G054012	-0.2
LZM02302	AC210013.4_FG014	0.2
LZM02305	GRMZM5G861268	1
LZM02315	GRMZM2G174896	0.2
LZM02323	GRMZM2G444075	0.9
LZM02325	GRMZM2G333408	-0.1
LZM02327	GRMZM2G045330	0.9
LZM02340	GRMZM2G055107	0.6
LZM02355	GRMZM2G462894	0.8
LZM02363	GRMZM2G324973	0.3
LZM02376	GRMZM2G133322	1
LZM02380	GRMZM2G079257	0.5
LZM02386	GRMZM2G165987	1
LZM02407	GRMZM2G320521	0.2
LZM02417	GRMZM2G121427	0.8
LZM02433	GRMZM2G085176	0.2
LZM02451	GRMZM2G122666	-0.1
LZM02457	GRMZM2G311165	-0.2
LZM02471	GRMZM2G472346	0.8
LZM02478	GRMZM2G060138	0
LZM02479	GRMZM2G060138	0.8
LZM02499	GRMZM2G176117	0.4
LZM02504	GRMZM2G165769	0
LZM02537	GRMZM2G396553	0.2
LZM02539	GRMZM2G419305	-0.1
LZM02542	GRMZM2G146885	0.1
LZM02557	GRMZM2G055487	-0.1
LZM02559	GRMZM2G445057	0.7
LZM02565	GRMZM2G075262	0.7
LZM02569	GRMZM2G052908	0.4
LZM02571	GRMZM2G133675	0.7
LZM02580	GRMZM2G081239	1
LZM02586	GRMZM2G057733	-0.4
LZM02591	GRMZM2G451254	-0.4
LZM02592	GRMZM2G415228	0.4
LZM02595	GRMZM2G059037	-0.4
LZM02598	GRMZM2G579509	0.1
LZM02624	GRMZM2G132465	0.1
LZM02649	GRMZM2G030567	0.4
LZM02652	GRMZM5G829840	0.5
LZM02658	GRMZM2G151923	-0.4
LZM02663	GRMZM2G017254	0.4
LZM02671	GRMZM2G078895	-0.4
LZM02674	GRMZM2G363229	0.1
LZM02685	GRMZM2G162200	0.5
LZM02698	GRMZM2G145482	-0.5
LZM02699	GRMZM2G145482	-0.7
LZM02700	GRMZM2G173067	0.5
LZM02707	GRMZM2G562929	0.7
LZM02716	GRMZM2G181251	0.9
LZM02721	GRMZM6G101378	0.3
LZM02728	GRMZM2G108723	0.6
LZM02730	GRMZM2G049190	0.2
LZM02744	GRMZM2G079468	0.1
LZM02751	GRMZM2G102196	0.5
LZM02758	GRMZM2G058718	0.8
LZM02763	GRMZM5G837018	-0.3
LZM02770	GRMZM2G028914	-0.1
LZM02801	GRMZM2G036703	1
LZM02805	GRMZM2G148272	0.7
LZM02824	GRMZM2G152436	-0.1
LZM02829	GRMZM2G118286	0.3
LZM02830	GRMZM2G137426	-0.4
LZM02831	GRMZM2G041463	-0.5
LZM02833	GRMZM2G104613	0.7
LZM02842	GRMZM2G096020	0.8
LZM02858	GRMZM2G039345	0.3
LZM02859	GRMZM2G456960	0.2
LZM02894	GRMZM2G119773	-0.2
LZM02904	GRMZM2G463280	-0.1
LZM02929	GRMZM2G445201	1
LZM02930	GRMZM2G002430	-0.1
LZM02937	GRMZM2G165815	-0.1
LZM02942	GRMZM2G032348	-0.2
LZM02947	GRMZM2G096261	0.8
LZM02954	GRMZM2G152436	-0.1
LZM02959	GRMZM2G175000	-0.4
LZM02962	GRMZM2G107495	0.2
LZM02965	GRMZM2G161969	-0.5
LZM02994	GRMZM2G044126	1
LZM03025	GRMZM2G055575	0.7
LZM03032	GRMZM2G445201	1
LZM03035	GRMZM2G066067	-0.6
LZM03037	GRMZM2G000039	0.4
LZM03046	GRMZM2G143187	0.4
LZM03048	GRMZM5G830983	0.9
LZM03058	GRMZM2G355636	0.7
LZM03067	GRMZM2G375310	0
LZM03074	GRMZM2G025159	0.7
LZM03076	GRMZM2G067581	-0.4
LZM03081	GRMZM2G157588	-0.3
LZM03083	GRMZM2G013283	0.8
LZM03084	GRMZM2G117113	0.2
LZM03086	GRMZM2G089936	0.9
LZM03091	GRMZM2G010422	1
LZM03095	GRMZM2G416156	-0.4
LZM03112	GRMZM5G892035	0.5
LZM03117	GRMZM2G157132	0
LZM03124	GRMZM2G070192	0
LZM03126	GRMZM2G019783	0.8
LZM03136	GRMZM2G166671	0.9
LZM48229	GRMZM2G060373	0.8
LZM03147	AC198418.3_FG005	0.5
LZM03172	GRMZM2G045259	0.4
LZM03188	GRMZM2G097504	0
LZM03190	GRMZM2G138782	0.7
LZM03202	GRMZM2G097258	0.7
LZM03205	GRMZM2G312026	0.8
LZM03226	GRMZM2G159636	1
LZM03230	GRMZM2G159636	0.9
LZM03240	GRMZM2G036872	0
LZM03271	GRMZM2G036113	-0.9
LZM03278	GRMZM2G429714	-0.7
LZM03279	GRMZM2G429714	-0.2
LZM03286	GRMZM2G129150	-0.6
LZM03290	GRMZM2G047042	0.7
LZM03309	GRMZM2G379964	0.7
LZM03313	GRMZM2G134480	0.5
LZM03318	GRMZM2G153899	0.9
LZM03331	GRMZM2G109175	-0.1
LZM03333	GRMZM2G105844	0.9
LZM03338	GRMZM2G149273	-0.1
LZM03345	GRMZM2G085078	0.1
LZM03360	GRMZM2G010257	0.5
LZM03361	GRMZM2G010257	0.5
LZM03363	GRMZM2G147266	0.9
LZM03397	GRMZM2G399311	0.2
LZM03410	GRMZM2G144275	0.4
LZM03414	GRMZM2G079257	1
LZM03419	GRMZM2G071253	0.8
LZM03441	GRMZM2G171807	-0.5
LZM03444	GRMZM2G170561	0.6
LZM03459	GRMZM5G829544	0.2
LZM03463	GRMZM2G178120	0
LZM03471	AC217293.3_FG007	0.2
LZM03503	GRMZM2G151668	0.6
LZM03504	GRMZM2G151668	0.7
LZM03519	GRMZM2G064541	0.9
LZM03531	GRMZM2G087275	0.9
LZM03532	GRMZM2G428964	0.7
LZM03542	GRMZM2G110233	-0.2
LZM03555	GRMZM5G833660	0.8
LZM03558	GRMZM2G093789	-0.4
LZM03582	GRMZM2G009538	0.4
LZM03585	GRMZM2G037751	0.1
LZM03593	GRMZM2G367777	0.7
LZM03601	GRMZM5G833774	0.1
LZM03603	GRMZM2G092123	1
LZM03611	GRMZM2G096261	-0.3
LZM03617	GRMZM2G007914	0.1
LZM03623	GRMZM2G025459	0.7
LZM03631	GRMZM2G430871	0.2
LZM03633	GRMZM2G058681	-0.6
LZM03638	GRMZM2G017616	0.6
LZM03639	GRMZM2G463986	1
LZM03653	GRMZM2G425728	0.1
LZM03664	GRMZM2G174537	0.9
LZM03665	GRMZM2G047851	0.8
LZM03668	GRMZM5G861451	0.5
LZM03669	GRMZM5G861451	0.5
LZM03672	GRMZM2G055678	0.8
LZM03678	GRMZM2G411084	-0.1
LZM03694	GRMZM2G021605	0.9
LZM03698	GRMZM2G437314	-0.4
LZM03701	GRMZM2G020150	0.3
LZM03702	GRMZM2G179814	0.2
LZM03710	GRMZM2G098643	0.8
LZM03712	GRMZM2G467717	0.3
LZM03730	AC186412.4_FG011	0
LZM03734	GRMZM2G141903	-0.2
LZM03736	GRMZM2G126808	0.9
LZM03743	GRMZM5G835677	-0.2
LZM03744	GRMZM2G097981	1
LZM03751	GRMZM2G315902	-0.4
LZM03757	GRMZM2G139157	0.2
LZM03768	GRMZM2G400907	-0.2
LZM03770	GRMZM6G915669	-0.5
LZM03784	GRMZM5G808610	0.1
LZM03793	GRMZM2G086163	0.8
LZM03794	GRMZM2G133029	-0.3
LZM03802	GRMZM2G042636	0.8
LZM03816	GRMZM2G172322	0.8
LZM03817	GRMZM2G163081	-0.2
LZM03837	GRMZM2G165535	0.1
LZM03840	GRMZM2G301884	-0.6
LZM03850	GRMZM2G137839	-0.5
LZM03883	GRMZM5G871839	0.9
LZM03889	GRMZM2G007914	-0.4
LZM03893	GRMZM2G151671	0.8
LZM03907	GRMZM2G452189	0.4
LZM03949	GRMZM2G107597	0.8
LZM03952	GRMZM2G379964	-0.1
LZM03962	GRMZM2G393057	0.8
LZM03963	GRMZM2G393057	0
LZM03970	GRMZM2G335359	-0.3
LZM03977	GRMZM2G023813	0.3
LZM03988	GRMZM2G098011	-0.2
LZM03991	GRMZM2G100176	0.8
LZM03993	GRMZM2G013855	0.8
LZM04004	GRMZM2G174917	-0.2
LZM04013	GRMZM2G133029	-0.5
LZM04016	GRMZM2G085336	0.4
LZM04017	GRMZM2G061018	-0.4
LZM04023	GRMZM2G112728	0.7
LZM04043	GRMZM2G155899	0.4
LZM04058	GRMZM2G131961	0.8
LZM04059	GRMZM2G133629	0.7
LZM04062	AC205122.4_FG003	0.9
LZM04066	GRMZM2G036872	0.8
LZM04068	GRMZM2G301642	0.9
LZM04073	GRMZM2G049952	0.1
LZM04088	GRMZM2G108084	0.3
LZM04108	GRMZM2G169636	0.8
LZM04111	GRMZM2G311165	0.6
LZM04133	GRMZM5G892879	0.5
LZM04149	GRMZM2G015654	0.7
LZM04177	GRMZM5G852704	0.2
LZM04188	GRMZM2G452189	0.7
LZM04194	GRMZM2G033130	-0.5
LZM04201	GRMZM2G153252	0
LZM04205	GRMZM2G436214	1
LZM04211	GRMZM2G387310	0.5
LZM04220	GRMZM2G435338	-0.2
LZM04243	GRMZM2G342628	0.5
LZM04253	GRMZM2G430871	0.2
LZM04254	GRMZM2G163054	-0.2
LZM04296	GRMZM2G004161	0.6
LZM04324	GRMZM2G089631	-0.6
LZM04327	GRMZM2G050774	-0.8
LZM04328	GRMZM2G468661	0.8
LZM04331	GRMZM2G066057	0.1
LZM04343	GRMZM2G012031	0.8
LZM04345	GRMZM2G342685	0.2
LZM04352	GRMZM2G106245	0.4
LZM04361	GRMZM2G061969	0.8
LZM04363	GRMZM2G092661	1
LZM04364	AC235544.1_FG004	0.3
LZM04370	GRMZM2G105822	0.9
LZM04371	GRMZM2G105822	0.1
LZM04375	GRMZM2G016637	-0.4
LZM04377	GRMZM2G450125	0.5
LZM04382	GRMZM2G088313	-0.1
LZM04383	GRMZM2G088313	-0.3
LZM04397	GRMZM2G014076	0.7
LZM04400	GRMZM2G062420	-0.5
LZM04452	GRMZM2G028914	0
LZM04459	GRMZM2G312661	1
LZM04461	GRMZM2G472248	0.8
LZM04468	GRMZM2G002830	0.9
LZM04485	GRMZM2G153393	1
LZM04497	GRMZM2G483946	0.5
LZM04537	GRMZM2G064612	0.9
LZM04547	GRMZM2G325575	0.9
LZM04554	GRMZM2G181151	0.7
LZM04576	GRMZM2G102664	0.9
LZM04585	GRMZM2G132936	0.7
LZM04596	GRMZM2G149788	0.7
LZM04597	GRMZM2G102365	0.6
LZM04611	GRMZM2G004422	0
LZM04616	GRMZM2G165769	-0.3
LZM04617	GRMZM2G165769	-0.2
LZM04618	GRMZM2G165769	-0.1
LZM04629	GRMZM2G040453	0
LZM04657	AC203306.3_FG003	0.6
LZM04658	GRMZM2G169871	0
LZM04693	GRMZM2G015267	0.4
LZM04694	GRMZM2G015267	0.8
LZM04699	GRMZM5G857620	-0.1
LZM04708	GRMZM2G139223	0.6
LZM04718	GRMZM2G345622	0.6
LZM04734	GRMZM2G050077	0.7
LZM04742	GRMZM2G154211	0.2
LZM04747	GRMZM2G021834	0.6
LZM04751	GRMZM2G076943	0.9
LZM04757	GRMZM2G311162	0.5
LZM04791	GRMZM2G091235	0.5
LZM04798	GRMZM2G055458	0.2
LZM04803	GRMZM2G006673	0
LZM04833	GRMZM2G056424	0
LZM04858	GRMZM2G159287	-0.1
LZM04859	GRMZM2G156585	-0.5
LZM04869	GRMZM2G143139	0.8
LZM04899	GRMZM2G566786	0.7
LZM04905	GRMZM2G056573	-0.2
LZM04906	GRMZM2G056573	-0.1
LZM04919	GRMZM2G055567	0.9
LZM04929	GRMZM2G136838	-0.6
LZM04931	GRMZM2G404922	-0.3
LZM04941	GRMZM2G100497	0.9
LZM04958	GRMZM5G801949	-0.5
LZM04966	GRMZM2G177227	0.8
LZM04980	GRMZM2G011136	0.4
LZM04982	GRMZM2G408703	0.5
LZM04995	GRMZM2G121487	0.9
LZM05010	GRMZM2G149617	-0.3
LZM05015	GRMZM2G049538	1
LZM05029	GRMZM2G009014	0.9
LZM05045	GRMZM2G086237	0.7
LZM05053	GRMZM2G143235	-0.1
LZM05076	GRMZM2G130678	0.6
LZM05079	GRMZM2G079257	-0.4
LZM05089	GRMZM2G448687	-0.1
LZM05111	GRMZM2G031981	1
LZM05135	GRMZM2G353147	1
LZM05142	GRMZM2G130987	0.1
LZM05166	GRMZM2G044469	0.2
LZM05194	GRMZM2G160862	-0.6
LZM05198	GRMZM2G071491	-0.9
LZM05233	GRMZM2G023906	-1
LZM05238	GRMZM2G007260	0.8
LZM05249	GRMZM2G151237	0.4
LZM05252	GRMZM2G116140	0.9
LZM05265	GRMZM2G347836	0.8
LZM05270	GRMZM2G439339	0.5
LZM05273	GRMZM2G313867	0.7
LZM05277	GRMZM2G100593	0.7
LZM05302	GRMZM2G381051	0.9
LZM05316	GRMZM2G105631	0.8
LZM05318	GRMZM2G008839	0.1
LZM05320	GRMZM2G132804	0.6
LZM05333	GRMZM2G146163	0.7
LZM05337	GRMZM2G151903	0.8
LZM05340	GRMZM5G854185	0
LZM05352	GRMZM2G391833	0.2
LZM05375	GRMZM2G161969	-0.4
LZM05401	GRMZM2G095206	0.8
LZM05402	GRMZM2G046355	0.4
LZM05403	GRMZM2G151452	0.8
LZM05417	GRMZM2G000047	0.6
LZM05429	GRMZM2G378442	0.5
LZM05430	GRMZM2G458549	0.9
LZM05433	GRMZM2G136765	0
LZM05435	GRMZM2G110952	0.2
LZM05445	GRMZM2G086163	1
LZM05448	GRMZM2G177026	0.8
LZM05451	GRMZM2G139550	0.9
LZM05453	GRMZM5G851103	-0.1
LZM05469	GRMZM2G429714	0.6
LZM05471	GRMZM2G301877	-0.8
LZM05473	GRMZM2G339563	0.8
LZM05476	GRMZM2G107120	0.1
LZM05480	GRMZM2G060109	0.5
LZM05496	GRMZM2G100707	0.9
LZM05499	GRMZM2G056975	0.9
LZM05510	GRMZM2G075262	0
LZM05528	GRMZM2G130728	0.6
LZM05530	GRMZM2G012220	-0.4
LZM05531	GRMZM2G107092	0.6
LZM05541	GRMZM2G176056	1
LZM05546	GRMZM2G109589	0.3
LZM05550	GRMZM2G116603	1
LZM05552	GRMZM2G086604	0.8
LZM05576	GRMZM5G840435	-0.3
LZM05580	GRMZM5G835810	0.8
LZM05584	GRMZM2G052546	0.8
LZM05605	GRMZM2G019200	0.8
LZM05617	GRMZM2G068710	0.5
LZM05619	GRMZM2G371063	-0.7
LZM05621	GRMZM2G083374	0.6
LZM05628	GRMZM2G138421	-0.2
LZM05630	GRMZM2G092627	0.1
LZM05637	GRMZM2G555108	0.9
LZM05640	AC234152.1_FG005	-0.9
LZM05649	GRMZM2G060373	-0.1
LZM05654	GRMZM5G837018	0.8
LZM05656	GRMZM2G104876	-0.1
LZM05663	GRMZM2G387471	-0.5
LZM05672	GRMZM2G089688	-0.3
LZM05681	GRMZM2G445689	0.6
LZM05683	GRMZM2G368678	-0.2
LZM05687	GRMZM2G153536	0.6
LZM05700	GRMZM2G000665	-0.2
LZM05704	GRMZM2G177324	0.7
LZM05724	AC215611.3_FG004	-0.1
LZM05725	GRMZM2G135960	-0.1
LZM05734	GRMZM2G406830	0.3
LZM05740	GRMZM2G046297	-0.3
LZM05751	GRMZM2G019907	0
LZM05755	GRMZM5G879184	0.9
LZM05756	GRMZM2G061830	0.8
LZM05767	GRMZM2G137894	1
LZM05774	GRMZM2G412674	0.5
LZM05777	GRMZM2G046924	0
LZM05784	GRMZM5G820904	0.2
LZM05786	GRMZM2G118003	-0.5
LZM05800	GRMZM2G001297	0.1
LZM05813	GRMZM2G076279	-0.8
LZM05817	GRMZM2G085078	0.6
LZM05822	GRMZM2G089982	-0.2
LZM05857	GRMZM2G166145	0.3
LZM05861	AC220927.3_FG008	-0.2
LZM05866	GRMZM2G145008	-0.5
LZM05882	GRMZM2G069016	0.8
LZM05887	GRMZM5G820904	-0.4
LZM05891	GRMZM2G068059	-0.1
LZM05898	GRMZM2G081857	0.3
LZM05901	GRMZM2G025248	0
LZM05907	GRMZM2G082191	0.1
LZM05921	GRMZM2G179279	-0.1
LZM05926	GRMZM2G080252	-0.6
LZM05931	GRMZM2G144956	0.4
LZM05939	GRMZM2G177276	0.1
LZM05973	GRMZM2G000047	0.3
LZM05974	GRMZM2G127067	-0.3
LZM05989	GRMZM2G118385	0.4
LZM05991	GRMZM2G125522	-0.2
LZM06005	GRMZM2G375448	-0.2
LZM06012	GRMZM2G030628	0.9
LZM06019	GRMZM2G368678	0.8
LZM06028	GRMZM2G053397	0.1
LZM06047	GRMZM2G356459	0.6
LZM06068	GRMZM2G320117	0.2
LZM06069	GRMZM2G129150	0.9
LZM06086	GRMZM2G310144	0.9
LZM06096	GRMZM2G040970	0.4
LZM06139	GRMZM2G096548	0.6
LZM06141	GRMZM2G044070	0.7
LZM06144	AC201797.4_FG006	0.4
LZM06146	GRMZM2G172081	0.6
LZM06168	GRMZM2G163939	-0.2
LZM06172	GRMZM2G117401	-0.1
LZM06182	GRMZM5G810727	0.8
LZM06191	GRMZM2G111511	-0.3
LZM06196	GRMZM2G109509	-0.7
LZM06197	GRMZM2G481231	0.6
LZM06199	GRMZM2G330436	0.8
LZM06208	GRMZM2G033093	0.1
LZM06214	GRMZM5G822888	0.9
LZM06237	GRMZM2G179814	0.5
LZM06256	GRMZM2G321753	-0.2
LZM06258	GRMZM2G166616	0.7
LZM06261	GRMZM2G180071	-0.3
LZM06265	GRMZM2G415215	0.9
LZM06270	GRMZM2G012413	-0.3
LZM06283	GRMZM2G083182	0.9
LZM06295	GRMZM2G700665	0.9
LZM06299	GRMZM2G167338	-0.1
LZM06313	GRMZM2G077127	-0.5
LZM06317	GRMZM2G079468	0.1
LZM06318	GRMZM2G429231	0.2
LZM06320	GRMZM2G104081	0.5
LZM06344	GRMZM2G078033	0.1
LZM06351	GRMZM2G080252	-0.2
LZM06356	GRMZM2G030422	-0.7
LZM06363	GRMZM2G027737	-0.4
LZM06372	GRMZM2G019879	-0.4
LZM06373	GRMZM2G029270	0.1
LZM06374	GRMZM2G149273	0.1
LZM06379	GRMZM2G043782	-0.5
LZM06382	GRMZM2G059037	-0.4
LZM06387	GRMZM2G177276	0.4
LZM06392	GRMZM2G087804	0
LZM06402	GRMZM2G061018	0.5
LZM06404	GRMZM2G083620	0.3
LZM06406	GRMZM2G443240	0.8
LZM06411	GRMZM2G013677	0.7
LZM06419	GRMZM2G467435	0.8
LZM06424	GRMZM2G076239	0.2
LZM06426	GRMZM2G155242	0.9
LZM06438	GRMZM2G468132	0
LZM06449	GRMZM2G128518	0.7
LZM06456	GRMZM2G092669	0.8
LZM06465	GRMZM2G044011	0.8
LZM06468	GRMZM2G142870	-0.3
LZM06487	GRMZM2G059121	0.1
LZM06494	GRMZM2G132796	-0.3
LZM06500	GRMZM2G155242	1
LZM06502	GRMZM2G026807	0.7
LZM06505	GRMZM5G818058	-0.4
LZM06516	GRMZM2G087944	0.1
LZM06518	GRMZM2G031323	0.7
LZM06529	GRMZM2G370473	-0.1
LZM06530	GRMZM2G101872	-0.1
LZM06560	GRMZM5G861357	0.9
LZM06563	GRMZM2G116603	0.1
LZM06571	GRMZM2G045507	-0.5
LZM06575	GRMZM2G080843	-0.2
LZM06594	GRMZM2G379964	-0.6
LZM06596	GRMZM2G420772	0.5
LZM06597	GRMZM2G071172	0.8
LZM06601	GRMZM2G100412	0.9
LZM06604	GRMZM2G078052	0.2
LZM06617	GRMZM2G107504	0.1
LZM06623	GRMZM2G126802	-0.1
LZM06625	GRMZM2G139157	-0.4
LZM06635	GRMZM2G300133	-0.5
LZM06654	GRMZM2G142712	0.8
LZM06662	GRMZM2G301884	0.3
LZM06665	GRMZM2G164413	0.1
LZM06667	GRMZM2G029144	0.2
LZM06679	GRMZM2G107504	-0.4
LZM06685	GRMZM2G350319	-0.2
LZM06704	GRMZM2G114131	-0.4
LZM06712	GRMZM2G087944	-0.3
LZM06729	GRMZM2G176499	0.3
LZM06730	GRMZM2G092669	1
LZM06756	GRMZM2G175463	0.8
LZM06757	GRMZM2G068476	0.2
LZM06764	GRMZM5G837018	0.8
LZM06765	GRMZM2G562000	0.9
LZM06767	GRMZM2G056145	-0.4
LZM06778	GRMZM2G340130	-0.1
LZM06798	GRMZM2G478414	0.6
LZM06804	GRMZM2G080252	-0.4
LZM06808	AC205677.3_FG001	0.1
LZM06812	GRMZM2G079458	0.3
LZM06813	GRMZM2G346138	-0.3
LZM06814	GRMZM5G844912	-0.1
LZM06816	GRMZM2G342685	0
LZM06837	GRMZM2G571253	0.2
LZM06845	GRMZM2G000581	0.4
LZM06847	GRMZM2G141975	0.3
LZM06855	GRMZM2G080295	-0.3
LZM06857	GRMZM2G137961	0.3
LZM06862	GRMZM2G149617	0.9
LZM06870	GRMZM2G375310	0.3
LZM06881	GRMZM2G027282	0.4
LZM06892	GRMZM2G176820	1
LZM06894	GRMZM2G456570	-0.1
LZM06902	GRMZM2G004641	0.9
LZM06906	GRMZM5G878615	-0.1
LZM06939	GRMZM2G117961	0.3
LZM06941	GRMZM5G861064	-0.5
LZM06967	GRMZM2G145162	-0.3
LZM06980	GRMZM2G314898	0.9
LZM06985	GRMZM5G866678	-0.3
LZM06994	GRMZM2G164072	-0.4
LZM07003	GRMZM2G457699	-0.1
LZM07005	GRMZM2G144956	0.4
LZM07021	GRMZM2G139550	0.2
LZM07031	GRMZM2G066197	0.1
LZM07036	GRMZM2G016511	0.1
LZM07037	GRMZM2G149022	0.8
LZM07041	GRMZM2G305901	0.1
LZM07091	GRMZM2G170013	0.8
LZM07093	GRMZM2G178887	0.6
LZM07105	GRMZM2G172829	-0.2
LZM07106	GRMZM2G099363	-0.9
LZM07114	GRMZM2G466780	-0.1
LZM07115	GRMZM2G375675	0.8
LZM07123	GRMZM2G036829	0.3
LZM07131	GRMZM2G126552	0.9
LZM07152	GRMZM2G130868	0
LZM07164	GRMZM5G887716	0.6
LZM07165	GRMZM2G403454	0.8
LZM07169	GRMZM2G003656	-0.5
LZM07172	GRMZM2G362298	-0.4
LZM07200	GRMZM2G040369	-0.3
LZM07219	GRMZM5G840435	-0.4
LZM07223	GRMZM2G090872	0.8
LZM07226	GRMZM2G027019	0
LZM07271	GRMZM2G026926	0.6
LZM07272	GRMZM2G178120	0.9
LZM07277	GRMZM2G453111	0.6
LZM07279	GRMZM5G871839	0.7
LZM07292	GRMZM2G390896	0.7
LZM07301	GRMZM2G064212	0.7
LZM07307	GRMZM2G156145	0.1
LZM07311	GRMZM2G114893	-0.2
LZM07318	GRMZM2G173641	0.9
LZM07321	GRMZM2G177276	-0.4
LZM07327	GRMZM2G054050	0.5
LZM07329	GRMZM2G086210	0.6
LZM07330	GRMZM2G069254	0.6
LZM07344	GRMZM5G861541	0.8
LZM07358	GRMZM2G387471	-0.5
LZM07377	GRMZM5G862317	-0.4
LZM07394	GRMZM2G161335	-0.3
LZM07398	GRMZM2G132021	-0.4
LZM07401	GRMZM2G115621	-0.3
LZM07417	GRMZM2G090849	0.4
LZM07420	GRMZM2G052902	-0.1
LZM07425	GRMZM2G070284	-0.2
LZM07431	GRMZM2G014180	-0.2
LZM07432	GRMZM2G079219	1
LZM07436	GRMZM2G068476	-0.1
LZM07441	GRMZM2G143139	0
LZM07445	GRMZM2G414002	0.4
LZM07450	GRMZM2G141503	0.2
LZM07462	GRMZM2G445905	0.1
LZM07470	GRMZM2G020843	0.4
LZM07475	GRMZM2G093632	-0.6
LZM07487	GRMZM2G040920	-0.5
LZM07489	GRMZM2G458266	0.1
LZM07492	GRMZM2G124175	0.1
LZM07503	GRMZM2G068710	-0.5
LZM07509	GRMZM2G076562	0.4
LZM07520	GRMZM2G021822	0.4
LZM07526	GRMZM2G157621	0
LZM07542	GRMZM2G163141	0.5
LZM07543	GRMZM2G342226	-0.8
LZM07545	AC191251.3_FG005	0.4
LZM07546	GRMZM2G301884	-0.5
LZM07553	GRMZM2G027019	0.2
LZM07558	GRMZM2G100452	-0.3
LZM07559	GRMZM2G067463	-0.2
LZM07568	GRMZM2G017536	0.4
LZM07570	GRMZM2G038153	0.9
LZM07583	GRMZM2G009097	1
LZM07612	GRMZM2G132465	0.3
LZM07614	GRMZM2G165815	-0.6
LZM07616	GRMZM2G050412	0.8
LZM07638	GRMZM2G079468	-0.3
LZM07641	GRMZM2G006578	0.5
LZM07655	GRMZM5G849788	-0.1
LZM07657	GRMZM2G033413	0.6
LZM07662	GRMZM2G080959	-0.7
LZM07665	GRMZM5G879116	0.3
LZM07669	GRMZM5G808271	-0.5
LZM07684	GRMZM2G047042	0.8
LZM07687	GRMZM2G012306	0.3
LZM07692	GRMZM2G051697	-0.5
LZM07700	GRMZM2G413275	0.6
LZM07716	GRMZM2G157621	-0.8
LZM07723	GRMZM2G108138	0.5
LZM07725	GRMZM2G103137	0.2
LZM07739	GRMZM6G102478	0.9
LZM07751	GRMZM5G865967	-0.2
LZM07756	GRMZM2G040803	0.2
LZM07759	AC186412.4_FG011	-0.5
LZM07763	GRMZM2G096252	0.9
LZM07773	GRMZM2G324466	0.3
LZM07780	GRMZM5G838414	-0.6
LZM07782	GRMZM2G021514	0
LZM07784	GRMZM2G176952	0.7
LZM07792	GRMZM2G422537	-0.6
LZM07795	GRMZM2G314661	-0.4
LZM07796	GRMZM2G095141	0.6
LZM07797	GRMZM2G156174	-0.2
LZM07807	GRMZM2G087944	0.9
LZM07814	GRMZM2G416156	0.9
LZM07826	GRMZM2G126496	0.7
LZM07832	GRMZM2G044070	-0.3
LZM07848	GRMZM2G024655	0.9
LZM07849	GRMZM2G143878	0.1
LZM07871	GRMZM2G138782	-0.4
LZM07875	GRMZM2G154499	-0.3
LZM07897	GRMZM2G085827	0.3
LZM07899	GRMZM2G011784	-0.4
LZM07909	GRMZM2G174803	0.1
LZM07938	GRMZM2G053927	0.4
LZM07952	GRMZM5G850997	-1
LZM07965	GRMZM2G439799	0.9
LZM07982	GRMZM2G536584	-0.4
LZM07986	GRMZM2G023347	0.9
LZM07993	GRMZM2G037342	-0.2
LZM07994	GRMZM2G033413	0.8
LZM08003	GRMZM2G096904	-0.3
LZM08017	GRMZM2G414496	0.9
LZM08021	EF517601.1_FG009	0.9
LZM08026	GRMZM2G172621	0.1
LZM08037	GRMZM2G125976	-0.7
LZM08044	GRMZM2G061472	0.5
LZM08055	GRMZM2G181519	-0.3
LZM08057	GRMZM2G093490	-0.4
LZM08063	GRMZM2G058398	0.7
LZM08083	GRMZM2G096904	-0.2
LZM08084	GRMZM2G474777	0.6
LZM08091	GRMZM2G115716	0.6
LZM08119	GRMZM2G343445	0.9
LZM08133	GRMZM2G042881	0.9
LZM08134	GRMZM2G562000	-0.5
LZM08138	GRMZM2G098056	1
LZM08151	GRMZM2G439654	-0.2
LZM08159	GRMZM2G083253	-0.3
LZM08160	GRMZM2G340130	-0.4
LZM08182	GRMZM2G157621	-0.8
LZM08191	GRMZM2G021410	-0.1
LZM08196	GRMZM2G096165	-0.1
LZM08200	GRMZM2G028594	-0.4
LZM08206	GRMZM2G062420	0.6
LZM08208	GRMZM2G039864	-0.3
LZM08209	GRMZM2G123519	-0.3
LZM08214	GRMZM2G073693	0.3
LZM08217	GRMZM2G164705	0.7
LZM08226	AC201797.4_FG006	0.6
LZM08228	GRMZM2G172980	0.8
LZM08247	GRMZM2G040513	0.4
LZM08248	GRMZM2G097959	0.2
LZM08250	GRMZM2G144403	0
LZM08251	GRMZM2G579509	-0.5
LZM08258	GRMZM2G061472	0.2
LZM08263	GRMZM6G247892	-0.5
LZM08264	GRMZM2G172011	0.5
LZM08267	GRMZM2G127180	0.6
LZM08276	GRMZM2G126048	0.1
LZM08282	AC186684.4_FG001	0.3
LZM08287	GRMZM2G098764	0.9
LZM08296	GRMZM2G165255	0.7
LZM08335	GRMZM2G018080	0.9
LZM08340	GRMZM2G110212	0.4
LZM08355	GRMZM2G081676	-0.3
LZM08360	GRMZM2G113840	0
LZM08364	GRMZM2G047321	-0.5
LZM08366	GRMZM2G386998	-0.3
LZM08372	GRMZM2G058447	-0.5
LZM08375	GRMZM2G001918	-0.3
LZM08388	GRMZM2G179490	-0.2
LZM08416	GRMZM2G009060	-0.1
LZM08446	GRMZM2G052740	-0.3
LZM08449	GRMZM2G002430	0.3
LZM08451	GRMZM2G156035	-0.4
LZM08454	GRMZM2G040513	0.1
LZM08455	GRMZM2G083813	0.3
LZM08481	GRMZM2G118641	-0.3
LZM08487	GRMZM2G454306	-0.4
LZM08488	GRMZM2G055107	0.6
LZM08503	GRMZM2G129540	0.2
LZM08507	GRMZM2G347645	-0.3
LZM08513	GRMZM2G368678	-0.4
LZM08521	GRMZM2G118363	0.9
LZM08522	GRMZM2G098859	-0.3
LZM08523	GRMZM2G174773	-0.1
LZM08529	GRMZM2G052546	0.4
LZM08535	GRMZM2G054250	0.9
LZM08541	GRMZM2G045259	-0.2
LZM08551	GRMZM5G845775	0.3
LZM08556	GRMZM2G034025	0.3
LZM08573	GRMZM2G164072	-0.1
LZM08580	GRMZM2G099491	-0.4
LZM08587	GRMZM2G465833	0.9
LZM08598	GRMZM2G576002	0.1
LZM08612	AC195340.3_FG004	-0.3
LZM08614	GRMZM2G132991	0
LZM08615	GRMZM2G152436	0.2
LZM08619	GRMZM2G044070	-0.4
LZM08634	GRMZM2G126816	-0.4
LZM08638	GRMZM2G363408	0.4
LZM08661	GRMZM2G099183	-0.4
LZM08663	GRMZM2G143328	0.7
LZM08673	GRMZM6G102478	0.8
LZM08685	GRMZM2G044552	-0.4
LZM08689	GRMZM2G451254	0.3
LZM08698	GRMZM2G032190	0.7
LZM08703	GRMZM5G893381	0.6
LZM08712	GRMZM2G338327	0.9
LZM08733	GRMZM2G009097	1
LZM08777	GRMZM2G305007	0.5
LZM08785	GRMZM2G109130	-0.2
LZM08790	GRMZM2G011590	0
LZM08807	GRMZM2G362298	0.3
LZM08811	GRMZM2G159427	-0.1
LZM08817	GRMZM2G099183	0.5
LZM08824	AC217374.3_FG006	-0.2
LZM08830	GRMZM2G085301	0.4
LZM08835	GRMZM2G146677	0.1
LZM08836	GRMZM2G463280	0.8
LZM08845	GRMZM2G094072	-0.3
LZM08853	GRMZM2G179281	-0.2
LZM08861	GRMZM2G093490	-0.5
LZM08880	GRMZM2G140432	-0.1
LZM08885	GRMZM2G016637	0.4
LZM08890	AC212219.3_FG005	-0.2
LZM08915	GRMZM2G174773	-0.2
LZM08922	GRMZM2G114234	0.3
LZM08938	GRMZM2G312738	0.8
LZM08953	GRMZM2G121074	0.3
LZM08971	GRMZM2G137894	-0.3
LZM09000	GRMZM2G158887	-0.4
LZM09016	GRMZM2G107504	0.8
LZM09025	GRMZM2G053939	-0.3
LZM09037	GRMZM5G891295	0.4
LZM09044	GRMZM2G180971	0.4
LZM09048	GRMZM2G121117	-0.1
LZM09055	GRMZM2G045259	-0.3
LZM09078	GRMZM2G076827	0.1
LZM09083	GRMZM2G301389	0.9
LZM09093	GRMZM2G085301	0.7
LZM09097	GRMZM2G448607	0.1
LZM09103	GRMZM2G319109	-0.2
LZM09113	GRMZM2G081127	0
LZM09125	GRMZM2G457178	0.4
LZM09135	GRMZM2G124175	-0.3
LZM09141	GRMZM2G171333	0
LZM09148	GRMZM2G323479	0.1
LZM09151	GRMZM2G025518	0.7
LZM09154	GRMZM2G019291	0
LZM09162	GRMZM2G127138	-0.3
LZM09164	GRMZM5G876379	0.7
LZM09168	GRMZM2G443668	0.3
LZM09178	GRMZM2G431066	0.5
LZM09182	GRMZM2G169890	0.6
LZM09187	GRMZM5G867798	0.9
LZM09193	GRMZM2G101689	0.1
LZM09211	GRMZM2G107854	0
LZM09218	GRMZM2G137367	-0.1
LZM09221	GRMZM2G093405	0.1
LZM09224	GRMZM2G165209	0.6
LZM09226	GRMZM2G086430	-0.3
LZM09235	GRMZM2G096596	0.7
LZM09247	GRMZM2G040627	0.5
LZM09256	GRMZM2G479746	0
LZM09257	GRMZM2G421791	0.6
LZM09271	GRMZM5G899168	0.7
LZM09283	GRMZM2G052740	1
LZM09302	GRMZM2G397055	-0.2
LZM09310	GRMZM2G053790	-0.3
LZM09311	GRMZM2G121427	0.5
LZM09315	GRMZM2G038050	-0.5
LZM09343	GRMZM2G376416	0.5
LZM09344	GRMZM2G096261	0
LZM09347	GRMZM2G019260	0
LZM09357	AC217270.3_FG004	-0.1
LZM09359	GRMZM2G305159	-0.4
LZM09368	GRMZM2G065451	0.4
LZM09373	GRMZM2G340130	-0.8
LZM09375	GRMZM2G084940	-0.5
LZM09381	GRMZM2G009690	0.5
LZM09389	GRMZM2G171807	-0.1
LZM09399	GRMZM5G868664	0.9
LZM09403	AC184765.4_FG005	0.7
LZM09427	GRMZM2G160664	-0.2
LZM09442	GRMZM2G138494	0.6
LZM09444	GRMZM2G459663	-0.4
LZM09476	GRMZM2G048804	-0.4
LZM09477	GRMZM2G006071	-0.1
LZM09482	GRMZM2G011784	-0.2
LZM09494	GRMZM2G038973	1
LZM09506	GRMZM2G342226	-0.5
LZM09525	GRMZM2G167431	0.3
LZM09533	GRMZM2G097775	-0.1
LZM09553	GRMZM2G028662	-0.5
LZM09560	GRMZM2G033820	-0.4
LZM09577	GRMZM2G064723	0.8
LZM09595	GRMZM2G152135	0.1
LZM09598	GRMZM5G855347	0.8
LZM09599	GRMZM2G009994	0.7
LZM09600	GRMZM2G430780	1
LZM09616	GRMZM2G166035	-0.5
LZM09628	AC201797.4_FG006	-0.6
LZM09630	GRMZM2G130831	0.5
LZM09646	GRMZM2G003182	-0.4
LZM09653	GRMZM2G107741	-0.6
LZM09656	GRMZM2G143238	0.4
LZM09666	GRMZM2G044819	-0.4
LZM09667	GRMZM2G566786	0.8
LZM09675	GRMZM2G062076	0.9
LZM09676	GRMZM2G143211	0.6
LZM09677	AC211532.3_FG001	-0.4
LZM09681	GRMZM2G082976	0.4
LZM09696	GRMZM2G027021	1
LZM09723	GRMZM2G178120	0.6
LZM09733	GRMZM2G412888	0.5
LZM09740	GRMZM5G867798	-0.1
LZM09744	AC205677.3_FG001	0.5
LZM09773	GRMZM2G154565	0.5
LZM09776	GRMZM2G381168	0.4
LZM09783	GRMZM2G001421	0.7
LZM09786	GRMZM2G008490	0.3
LZM09790	GRMZM2G072264	-0.3
LZM09822	GRMZM2G451325	0.9
LZM09831	GRMZM2G069916	0.5
LZM09835	GRMZM2G151387	0.6
LZM09844	GRMZM2G100652	0.2
LZM09845	GRMZM2G073840	0.8
LZM09856	GRMZM2G121487	-0.4
LZM09859	GRMZM2G445905	0.9
LZM09874	AC207265.3_FG002	0.3
LZM09896	GRMZM2G062069	0.8
LZM09910	GRMZM2G061143	0.2
LZM09912	GRMZM2G049031	0.8
LZM09931	GRMZM2G134219	-0.5
LZM09944	GRMZM2G015238	-0.4
LZM09952	AC195340.3_FG002	0
LZM09956	GRMZM2G001265	0.9
LZM09986	GRMZM2G015767	0.7
LZM09988	GRMZM2G057305	0.9
LZM10014	GRMZM2G089713	-0.1
LZM10015	GRMZM2G470422	-0.6
LZM10019	GRMZM2G390013	-0.1
LZM10023	GRMZM2G077673	0.6
LZM10029	GRMZM2G124175	0.2
LZM10043	AC203173.3_FG004	-0.1
LZM10044	GRMZM2G362298	-0.4
LZM10050	GRMZM2G169152	-0.5
LZM10054	GRMZM2G167594	-0.6
LZM10075	GRMZM2G124566	0.3
LZM10102	AC208026.3_FG005	0.6
LZM10105	GRMZM2G149836	-0.7
LZM10107	GRMZM2G058560	0.2
LZM10124	GRMZM2G111903	0.5
LZM10126	GRMZM2G156673	0.2
LZM10128	GRMZM2G174343	1
LZM10133	GRMZM2G050705	0.1
LZM10135	GRMZM2G109201	0.5
LZM10136	GRMZM5G828945	-0.3
LZM10148	GRMZM2G158766	-0.3
LZM10164	GRMZM2G043802	1
LZM10199	GRMZM2G368678	-0.4
LZM10200	GRMZM2G152194	-0.2
LZM10213	AC217263.3_FG007	-0.1
LZM10222	GRMZM2G107900	-0.5
LZM10229	GRMZM2G030880	0.7
LZM10238	GRMZM5G802365	0.7
LZM10240	GRMZM2G010044	-0.5
LZM10250	GRMZM2G020008	-0.2
LZM10261	GRMZM2G139550	-0.3
LZM10265	GRMZM5G894233	0
LZM10280	GRMZM2G033130	0
LZM10282	GRMZM2G075470	-0.7
LZM10283	GRMZM2G027495	1
LZM10297	GRMZM5G862565	0.2
LZM10319	GRMZM2G070863	0.7
LZM10324	GRMZM2G174741	1
LZM10341	AC211705.3_FG001	0.6
LZM10352	GRMZM2G368908	0.5
LZM10374	AC217374.3_FG006	-0.5
LZM10385	GRMZM2G080450	0.8
LZM10389	GRMZM2G171400	0.1
LZM10413	GRMZM2G070723	0.5
LZM10415	GRMZM2G364977	0.5
LZM10428	GRMZM2G069254	-0.3
LZM10438	GRMZM2G165209	0.1
LZM10446	GRMZM2G143142	1
LZM10448	GRMZM2G179063	0.1
LZM10456	GRMZM2G172322	0.4
LZM10457	GRMZM2G052546	0.5
LZM10472	GRMZM5G868875	-0.5
LZM10480	GRMZM2G531804	0.2
LZM10481	GRMZM2G141975	0.2
LZM10495	GRMZM2G133021	0.1
LZM10496	GRMZM2G043435	0.2
LZM10502	GRMZM2G069195	0.3
LZM10508	GRMZM2G457201	0
LZM10537	GRMZM2G047590	-0.1
LZM10545	GRMZM2G408379	-0.2
LZM10547	GRMZM2G004259	0
LZM10548	GRMZM6G247892	0.8
LZM10550	GRMZM2G128477	0.7
LZM10562	GRMZM2G063342	-0.5
LZM10564	GRMZM2G070389	-0.5
LZM10570	GRMZM2G171998	-0.2
LZM10571	GRMZM2G121573	-0.1
LZM10575	AC196059.3_FG003	1
LZM10593	GRMZM2G080041	0.1
LZM10601	GRMZM2G096596	-0.2
LZM10606	AC194452.3_FG001	0.5
LZM10608	GRMZM2G371944	-0.7
LZM10609	GRMZM2G064967	0.3
LZM10614	GRMZM2G158177	0.4
LZM10615	GRMZM2G394212	0.8
LZM10626	GRMZM2G023347	-0.4
LZM10627	GRMZM2G004523	-0.4
LZM10628	GRMZM2G077797	0.1
LZM10629	GRMZM2G134270	0.2
LZM10632	GRMZM2G165726	0.8
LZM10646	GRMZM2G060511	0.2
LZM10652	GRMZM2G028662	0.1
LZM10653	GRMZM2G146819	-0.3
LZM10664	GRMZM2G157316	1
LZM10678	GRMZM2G020146	-0.7
LZM10681	GRMZM2G023986	-0.6
LZM10683	GRMZM2G070167	0.2
LZM10690	GRMZM2G140545	1
LZM10697	GRMZM2G333875	0
LZM10704	GRMZM2G113967	-0.1
LZM10713	GRMZM2G301405	1
LZM10719	GRMZM5G844173	0.1
LZM10739	GRMZM2G163939	1
LZM10742	GRMZM5G818194	-0.1
LZM10749	GRMZM2G112672	0.2
LZM10753	AC210013.4_FG013	0.2
LZM10756	GRMZM2G078839	-0.6
LZM10774	GRMZM2G097959	0.2
LZM10776	GRMZM2G472428	-0.2
LZM10782	GRMZM2G128444	-0.2
LZM10794	GRMZM2G116273	0.2
LZM10795	GRMZM2G375064	-0.4
LZM10805	GRMZM2G059012	-0.3
LZM10832	GRMZM2G161530	-0.3
LZM10837	GRMZM2G126816	0.9
LZM10840	GRMZM2G084794	-0.6
LZM10854	GRMZM2G348675	-0.4
LZM10855	GRMZM2G158766	0.4
LZM10861	GRMZM2G142249	-0.8
LZM10867	GRMZM2G107484	0.3
LZM10872	GRMZM2G076279	-0.3
LZM10882	GRMZM2G140150	0.1
LZM10889	GRMZM2G037064	-0.2
LZM10908	GRMZM2G026926	0.9
LZM10923	AC212835.3_FG008	-0.2
LZM10946	GRMZM2G049888	0.1
LZM10948	GRMZM2G016511	0.6
LZM10961	GRMZM2G128399	0.7
LZM10966	GRMZM5G878823	1
LZM10974	GRMZM2G017223	0
LZM10975	GRMZM2G306348	0.8
LZM10990	GRMZM2G356817	0.1
LZM10996	GRMZM2G044060	0.6
LZM11014	GRMZM2G050329	-0.3
LZM11018	GRMZM2G171998	-0.1
LZM11032	GRMZM2G095595	-0.5
LZM11057	GRMZM2G101938	0.4
LZM11058	GRMZM2G038050	0.3
LZM11062	GRMZM2G406830	0.8
LZM11082	GRMZM2G053939	0.7
LZM11086	GRMZM2G152891	0.8
LZM11099	GRMZM2G180596	1
LZM11101	GRMZM2G151997	-0.2
LZM11148	GRMZM2G020996	0.3
LZM11150	GRMZM2G413422	-0.3
LZM11176	GRMZM5G857944	-0.2
LZM11182	GRMZM2G308860	-0.2
LZM11187	GRMZM2G022662	-0.3
LZM11195	GRMZM2G334592	-0.2
LZM11211	GRMZM2G056038	-0.3
LZM11219	GRMZM2G003656	0
LZM11222	GRMZM2G164072	0.5
LZM11225	GRMZM2G302601	0.2
LZM11227	GRMZM2G175065	0.5
LZM11237	GRMZM5G850997	-0.6
LZM11252	GRMZM2G308203	0.1
LZM11256	GRMZM2G039454	-0.3
LZM11266	GRMZM2G056075	-0.5
LZM11269	GRMZM2G037335	-0.3
LZM11272	GRMZM2G171333	-0.5
LZM11279	GRMZM2G401521	0.8
LZM11285	GRMZM2G159105	0.8
LZM11290	AC208341.4_FG008	0.3
LZM11291	GRMZM2G149219	1
LZM11292	GRMZM2G159388	0.7
LZM11309	GRMZM2G013283	-0.2
LZM11317	GRMZM2G152768	0.2
LZM11326	GRMZM2G146627	-0.4
LZM11333	GRMZM2G154532	0.3
LZM11335	GRMZM2G432566	-0.3
LZM11358	GRMZM2G017254	-0.3
LZM11361	GRMZM2G171801	-0.4
LZM11362	GRMZM2G159756	-0.4
LZM11384	GRMZM2G042323	-0.2
LZM11390	GRMZM2G027021	1
LZM11410	GRMZM5G871839	0.1
LZM11414	GRMZM2G388855	-0.7
LZM11416	GRMZM2G161491	1
LZM11418	GRMZM2G107900	-0.5
LZM11425	GRMZM2G018177	-0.2
LZM11426	GRMZM2G154845	0
LZM11430	GRMZM2G071491	0.7
LZM11435	GRMZM2G143646	1
LZM11437	GRMZM2G035790	-0.3
LZM11449	GRMZM2G018197	-0.1
LZM11453	GRMZM2G087095	-0.5
LZM11458	GRMZM2G010460	-0.3
LZM11464	GRMZM2G461936	-0.4
LZM11475	GRMZM2G069928	0.6
LZM11493	GRMZM2G167594	-0.5
LZM11505	GRMZM2G077960	0.8
LZM11513	GRMZM5G804783	0.4
LZM11532	GRMZM2G428184	0.1
LZM11535	GRMZM2G025123	0.8
LZM11544	GRMZM2G157384	-0.1
LZM11564	GRMZM2G348319	0.7
LZM11568	GRMZM2G348959	-0.8
LZM11572	GRMZM2G065893	0
LZM11601	GRMZM2G031323	0.8
LZM11611	GRMZM2G138814	0.7
LZM11619	GRMZM2G108138	-0.7
LZM11622	GRMZM2G152925	-0.3
LZM11637	GRMZM2G046816	-0.3
LZM11647	GRMZM2G026833	0.9
LZM11648	GRMZM5G893630	0.5
LZM11655	GRMZM2G368678	0.1
LZM11664	GRMZM2G110952	0.2
LZM11668	GRMZM2G138814	-0.7
LZM11675	GRMZM2G391269	1
LZM11693	GRMZM2G347808	0.5
LZM11698	GRMZM2G083749	-0.4
LZM11703	GRMZM2G004959	0.8
LZM11708	GRMZM2G703466	-0.5
LZM11716	GRMZM2G119773	-0.3
LZM11724	GRMZM5G886561	0.1
LZM11743	GRMZM2G014180	-0.6
LZM11773	GRMZM2G140432	-0.1
LZM11777	GRMZM2G017991	-0.1
LZM11786	GRMZM2G453111	0.4
LZM11787	GRMZM2G144873	-0.7
LZM11796	GRMZM2G536644	0.7
LZM11798	GRMZM2G007587	-0.3
LZM11800	GRMZM2G068398	0.2
LZM11811	GRMZM2G001289	-0.4
LZM11820	GRMZM2G083081	-0.3
LZM11829	GRMZM2G109843	0.2
LZM11836	GRMZM5G891295	0.5
LZM11840	GRMZM2G039864	-0.1
LZM11844	GRMZM2G087714	-0.6
LZM11857	GRMZM2G015361	0.9
LZM11869	GRMZM2G324466	0.8
LZM11870	GRMZM2G086801	0
LZM11873	GRMZM2G466780	-0.3
LZM11880	GRMZM2G133314	-0.2
LZM11882	GRMZM2G028662	-0.3
LZM11908	GRMZM2G009060	-0.1
LZM11918	GRMZM2G566786	-0.4
LZM11922	GRMZM2G058573	0.4
LZM11925	GRMZM2G159427	0.2
LZM11937	GRMZM2G576002	0.1
LZM11941	GRMZM2G132991	0.9
LZM11943	GRMZM2G012728	0
LZM11959	GRMZM5G860137	0.2
LZM11960	GRMZM2G081668	0
LZM11961	GRMZM2G175089	-0.7
LZM11969	GRMZM2G408379	-0.1
LZM11972	GRMZM2G090849	0.8
LZM11976	GRMZM2G127308	0.1
LZM11990	GRMZM2G451254	0.3
LZM12000	GRMZM2G100714	-0.4
LZM12008	GRMZM2G140432	-0.3
LZM12023	GRMZM2G076630	0
LZM12036	GRMZM5G830776	-0.4
LZM12051	GRMZM2G077404	-0.1
LZM12067	GRMZM2G415025	-0.3
LZM12069	GRMZM2G135456	0.3
LZM12076	AC192362.3_FG003	0.6
LZM12084	GRMZM2G035156	0.8
LZM12085	GRMZM2G013283	-0.4
LZM12101	GRMZM2G379499	0.6
LZM12102	GRMZM2G175463	-0.3
LZM12116	GRMZM2G152925	0.7
LZM12122	GRMZM2G099860	0.9
LZM12126	GRMZM2G047777	0.8
LZM12130	AC149818.2_FG005	-0.4
LZM12150	GRMZM2G363229	-0.5
LZM12159	GRMZM2G032182	-0.3
LZM12164	GRMZM2G047321	0.1
LZM12167	GRMZM5G895313	0.8
LZM12171	GRMZM2G008152	0.7
LZM12172	GRMZM5G853513	0.4
LZM12200	GRMZM2G313756	0
LZM12211	AC208026.3_FG005	0.2
LZM12214	GRMZM2G039922	0.3
LZM12217	GRMZM5G899149	0.9
LZM12223	GRMZM2G092793	0.8
LZM12230	GRMZM2G027135	0.9
LZM12235	GRMZM2G043435	0.4
LZM12237	GRMZM2G122139	1
LZM12250	GRMZM2G174644	0.9
LZM12260	GRMZM2G404767	0.7
LZM12262	GRMZM5G894233	0.5
LZM12263	GRMZM5G878615	0.1
LZM12267	AC186322.4_FG005	0.8
LZM12271	GRMZM2G061969	0.7
LZM12280	GRMZM2G107639	0.5
LZM12287	AC183372.4_FG006	0.6
LZM12288	AC186412.4_FG011	-0.9
LZM12291	GRMZM2G549274	0.2
LZM12292	GRMZM2G175089	0.6
LZM12295	GRMZM2G169152	0.7
LZM12303	GRMZM2G053231	0.7
LZM12305	GRMZM2G000052	0.8
LZM12306	GRMZM2G077317	0.9
LZM12311	GRMZM2G358540	0.9
LZM12323	GRMZM2G085381	1
LZM12325	GRMZM6G915669	0.6
LZM12331	GRMZM2G172621	0.6
LZM12335	GRMZM2G060647	0.8
LZM12337	GRMZM5G825524	0.5
LZM12340	GRMZM2G006676	0.9
LZM12342	GRMZM2G145008	-0.6
LZM12361	GRMZM2G121074	0.9
LZM12368	GRMZM2G335948	0.4
LZM12372	GRMZM2G355381	0.9
LZM12376	GRMZM2G165769	0.3
LZM12403	AC212728.3_FG001	0.9
LZM48282	GRMZM2G402039	-0.2
LZM48283	GRMZM2G402039	-0.4
LZM48284	GRMZM2G402039	-0.3
LZM48285	GRMZM2G402039	0.6
LZM12405	GRMZM2G077404	0.8
LZM12416	GRMZM2G015090	1
LZM12419	GRMZM2G173428	0.6
LZM48286	GRMZM5G810231	1
LZM12435	GRMZM2G170455	1
LZM12438	GRMZM2G049781	1
LZM12439	GRMZM2G127308	0.8
LZM12442	GRMZM2G152436	0.2
LZM12453	GRMZM2G129451	0.7
LZM12459	GRMZM2G151387	1
LZM12460	GRMZM2G110233	0.2
LZM12472	GRMZM2G432642	0.6
LZM12475	GRMZM2G025429	-0.8
LZM12493	GRMZM2G134367	0.9
LZM12501	GRMZM2G030173	0
LZM12512	GRMZM2G316740	-0.4
LZM12517	GRMZM2G086269	1
LZM12529	GRMZM2G028889	0.8
LZM12542	GRMZM2G305901	0.8
LZM12547	AC214641.2_FG002	-0.8
LZM12574	GRMZM2G040158	0.1
LZM12576	GRMZM2G081886	-0.2
LZM12594	GRMZM2G136765	-0.5
LZM12599	GRMZM2G115975	0.4
LZM12600	GRMZM2G051974	-0.4
LZM12602	GRMZM5G851914	-0.4
LZM12606	GRMZM2G413460	-0.4
LZM12614	AC210050.3_FG006	0.6
LZM12619	GRMZM2G176028	0.1
LZM12621	GRMZM2G154845	0.9
LZM12634	AC190695.3_FG003	0.9
LZM12635	GRMZM2G170035	0.7
LZM12641	GRMZM2G111504	-0.6
LZM12647	GRMZM2G322672	0
LZM12651	GRMZM2G366698	0
LZM12654	GRMZM2G155123	-0.4
LZM12657	GRMZM5G892879	0.2
LZM12658	GRMZM5G892879	0.6
LZM12689	GRMZM2G176028	-0.1
LZM12690	GRMZM2G162749	-0.1
LZM12712	GRMZM2G106647	-0.1
LZM12713	GRMZM2G094765	-0.2
LZM12719	GRMZM2G322672	0.4
LZM12720	GRMZM2G322672	0.4
LZM12731	GRMZM2G067158	0.9
LZM12732	GRMZM2G108138	0
LZM12756	GRMZM2G118462	1
LZM12770	GRMZM2G004957	0.7
LZM12780	GRMZM2G338056	0.4
LZM12799	GRMZM2G013783	1
LZM12800	GRMZM2G016503	0
LZM12803	GRMZM5G870170	0.4
LZM12805	GRMZM2G003023	-0.6
LZM12819	AC208897.3_FG004	1
LZM12820	GRMZM2G119745	0.9
LZM12824	AC220927.3_FG008	0.5
LZM12828	GRMZM2G307402	1
LZM12841	GRMZM2G567897	-0.1
LZM12843	GRMZM2G091397	-0.5
LZM12845	GRMZM2G174773	0
LZM12847	GRMZM2G399858	0.6
LZM12853	GRMZM5G832300	0.9
LZM12855	GRMZM2G121452	0.1
LZM12865	GRMZM2G016637	0.6
LZM12875	GRMZM2G114192	0.7
LZM12880	GRMZM2G143211	-0.4
LZM12882	GRMZM2G319074	0.4
LZM12887	GRMZM2G012628	-0.5
LZM12888	GRMZM2G036703	1
LZM12889	GRMZM2G042604	1
LZM12894	GRMZM2G472654	0.9
LZM12915	AC148167.6_FG001	0.2
LZM12927	GRMZM5G834539	-0.4
LZM12928	GRMZM2G319074	0
LZM12929	GRMZM5G827455	-0.2
LZM12936	GRMZM2G562929	0
LZM12943	GRMZM2G048131	-0.5
LZM12954	GRMZM2G123624	0.7
LZM12956	GRMZM2G016546	0.6
LZM12957	GRMZM2G036113	-0.1
LZM12963	GRMZM2G040033	0.5
LZM12965	GRMZM2G056598	0.9
LZM12971	GRMZM2G072894	0.3
LZM12976	GRMZM2G099860	0.7
LZM12980	GRMZM2G320140	0.7
LZM12996	GRMZM2G162749	0.9
LZM12999	GRMZM2G135816	0.6
LZM13004	GRMZM2G016637	0.2
LZM13008	GRMZM2G044337	-0.3
LZM13013	GRMZM2G072264	0.4
LZM13022	GRMZM2G413460	0.5
LZM13025	GRMZM2G057258	0.2
LZM13044	GRMZM2G025078	-0.3
LZM13065	GRMZM2G095326	-0.6
LZM13084	GRMZM2G038598	0.6
LZM13090	GRMZM2G146819	-0.3
LZM13094	GRMZM2G088689	0.4
LZM13103	GRMZM2G030422	0.2
LZM13112	GRMZM5G896916	-0.1
LZM13119	GRMZM5G892151	-0.2
LZM13147	GRMZM2G086210	-0.3
LZM13148	GRMZM2G032423	-0.5
LZM13155	GRMZM2G157855	0.7
LZM13159	GRMZM2G448687	0.9
LZM13165	GRMZM2G038050	0.3
LZM13171	GRMZM2G363408	0.5
LZM13183	GRMZM2G022120	-0.5
LZM13196	GRMZM2G110381	0.7
LZM13203	GRMZM2G059037	-0.3
LZM13226	GRMZM2G009097	0.8
LZM13242	GRMZM2G146885	-0.8
LZM13254	GRMZM2G359018	1
LZM13256	GRMZM2G310321	0.5
LZM13257	GRMZM2G065171	-1
LZM13262	GRMZM2G033093	0.1
LZM13267	GRMZM2G409881	-0.3
LZM13281	GRMZM2G127543	0.6
LZM13303	GRMZM2G128518	0.5
LZM13304	GRMZM2G416701	0.4
LZM13306	GRMZM2G003023	0.4
LZM13312	GRMZM2G082191	0.2
LZM13323	GRMZM2G338327	-0.5
LZM13325	GRMZM2G076279	-0.5
LZM13326	GRMZM2G076279	0.9
LZM13328	GRMZM2G036634	-0.3
LZM13334	GRMZM5G840435	-0.2
LZM13336	GRMZM2G113272	0.1
LZM13357	GRMZM2G701688	0.9
LZM13371	GRMZM2G700211	-0.8
LZM13382	GRMZM2G060647	0.7
LZM13394	GRMZM2G155783	1
LZM13396	GRMZM2G179143	0.9
LZM13400	GRMZM2G133168	0.9
LZM13405	GRMZM5G872320	0.6
LZM13416	GRMZM2G168020	1
LZM13418	GRMZM2G078933	0.5
LZM13422	GRMZM2G084181	-0.6
LZM13437	GRMZM2G384339	0.8
LZM13448	GRMZM2G056573	1
LZM13451	GRMZM2G562929	0.3
LZM13455	GRMZM2G415343	0.7
LZM13458	GRMZM2G363229	0.1
LZM13464	GRMZM2G057509	0.8
LZM13465	GRMZM2G061428	1
LZM13473	GRMZM2G161969	0.1
LZM13477	GRMZM2G006428	0.7
LZM13486	GRMZM2G091397	0.9
LZM13488	GRMZM2G375064	0.9
LZM13496	GRMZM2G086030	1
LZM13497	GRMZM2G414496	-0.5
LZM13502	GRMZM2G102664	0.2
LZM13504	AC183372.4_FG006	0.1
LZM13515	GRMZM2G086766	0.2
LZM13518	GRMZM2G146627	-0.1
LZM13523	GRMZM2G141256	0.5
LZM13524	GRMZM2G464491	0.4
LZM13538	GRMZM2G155783	0.8
LZM13539	GRMZM2G096107	0
LZM13569	GRMZM2G099005	0.5
LZM13578	GRMZM2G008313	-0.5
LZM13579	GRMZM5G855853	0.5
LZM13607	GRMZM2G025459	0.1
LZM13617	GRMZM2G099630	0.6
LZM13627	GRMZM2G004880	-0.1
LZM13631	GRMZM5G832300	-0.2
LZM13633	GRMZM2G111579	-0.4
LZM13639	GRMZM2G318635	0.3
LZM13642	GRMZM2G132810	0.7
LZM13652	GRMZM2G101689	0.2
LZM13653	GRMZM2G070038	0.8
LZM13657	GRMZM2G590033	0.1
LZM13658	GRMZM2G172132	0.2
LZM13661	GRMZM2G157316	-0.3
LZM13665	GRMZM2G144898	0.7
LZM13682	GRMZM5G837018	0.7
LZM13693	GRMZM2G090573	0.6
LZM13697	GRMZM2G148962	0.6
LZM13710	GRMZM5G852329	0.9
LZM13720	GRMZM2G100593	-0.2
LZM13721	GRMZM2G017257	0.7
LZM13724	GRMZM2G102664	1
LZM13729	GRMZM2G041454	0.2
LZM13744	GRMZM2G171435	-0.7
LZM13761	GRMZM2G122135	0
LZM13767	GRMZM5G894233	0.5
LZM13770	AC206951.3_FG017	0.9
LZM13777	GRMZM2G171296	0.5
LZM13788	GRMZM2G020216	0.9
LZM13801	GRMZM2G144275	0.8
LZM13818	GRMZM2G576752	-0.1
LZM13820	GRMZM5G876379	-0.3
LZM13846	GRMZM2G035131	-0.1
LZM13853	GRMZM2G165769	-0.3
LZM13855	GRMZM2G109967	0.6
LZM13864	GRMZM2G101872	-0.2
LZM13866	GRMZM2G005205	0
LZM13883	GRMZM2G419305	0.5
LZM13892	GRMZM2G453488	1
LZM13894	GRMZM2G428130	0.1
LZM13906	AC217293.3_FG007	0.3
LZM13916	GRMZM2G058966	-0.9
LZM13923	GRMZM2G700815	0.4
LZM13932	GRMZM2G305901	0.5
LZM13939	GRMZM2G419938	0.8
LZM13946	GRMZM2G140885	0.1
LZM13952	GRMZM2G096252	0.1
LZM13957	GRMZM2G045581	0.5
LZM13958	GRMZM2G045581	0.5
LZM13965	GRMZM2G144705	-0.7
LZM13985	GRMZM6G617209	0.8
LZM13989	GRMZM5G893630	-0.4
LZM13992	AC200497.4_FG015	-1
LZM13995	GRMZM2G416817	0.8
LZM14002	GRMZM2G153393	-0.4
LZM14006	GRMZM2G325679	0.6
LZM14007	GRMZM2G165726	0.9
LZM14008	GRMZM2G036908	0.1
LZM14009	GRMZM2G036908	0.9
LZM14039	GRMZM2G409881	0.7
LZM14043	GRMZM5G860810	0.2
LZM14045	GRMZM2G175071	0
LZM14049	GRMZM2G012031	0.3
LZM14057	GRMZM2G073228	-0.2
LZM14062	GRMZM5G819807	-0.4
LZM14063	GRMZM2G086801	0.6
LZM14080	GRMZM2G075502	1
LZM14088	AC206840.3_FG002	-0.4
LZM14094	GRMZM2G305159	0.5
LZM14102	GRMZM2G003506	0.9
LZM14119	GRMZM2G169690	0.6
LZM14128	GRMZM2G174917	0.4
LZM14138	AC186412.4_FG011	-0.4
LZM14170	GRMZM2G023906	-0.9
LZM14175	GRMZM2G115825	0.5
LZM14198	GRMZM2G123843	0.9
LZM14216	GRMZM2G181151	-0.1
LZM14227	GRMZM5G899149	-0.3
LZM14239	GRMZM2G082214	0
LZM14248	GRMZM2G443668	-0.3
LZM14256	GRMZM2G562929	0.3
LZM14262	AC205122.4_FG003	0.3
LZM14268	GRMZM2G456960	-0.2
LZM14274	AC204292.4_FG006	0.8
LZM14291	GRMZM2G312910	-0.6
LZM14304	GRMZM2G099082	0.1
LZM14306	GRMZM2G157115	-0.7
LZM14309	GRMZM2G447551	0.8
LZM14311	GRMZM2G150256	1
LZM14312	GRMZM2G150256	0.9
LZM14313	GRMZM2G150256	0.3
LZM14314	GRMZM2G447551	-0.2
LZM14323	GRMZM2G104747	0.8
LZM14333	GRMZM2G069195	0.9
LZM14335	GRMZM5G836610	0.5
LZM14336	GRMZM2G061969	0.9
LZM14338	GRMZM2G109967	0.9
LZM14340	GRMZM2G112968	0.6
LZM14344	GRMZM2G467242	0.5
LZM14347	GRMZM2G108166	0.3
LZM14356	GRMZM2G016637	0.2
LZM14365	GRMZM5G891266	-0.4
LZM14371	GRMZM2G347836	0.8
LZM14378	GRMZM2G027603	0.6
LZM14404	GRMZM2G066165	0.7
LZM14409	GRMZM2G023906	0.7
LZM14410	GRMZM2G023906	0.7
LZM14416	GRMZM2G126002	-0.2
LZM14417	GRMZM2G086210	0.9
LZM14435	GRMZM2G000823	-0.7
LZM14436	GRMZM2G014170	-0.5
LZM14445	GRMZM2G077375	0.4
LZM14455	GRMZM2G098011	-0.4
LZM14456	GRMZM2G155949	0.9
LZM14468	GRMZM5G896731	0.7
LZM14472	GRMZM5G871839	0.9
LZM14478	GRMZM2G069916	0.1
LZM14483	GRMZM5G802971	-0.3
LZM14484	GRMZM2G081322	0.3
LZM14490	GRMZM2G443444	0.7
LZM14504	GRMZM2G121871	0
LZM14520	GRMZM2G132121	-0.4
LZM14521	GRMZM2G132121	-0.3
LZM14531	GRMZM2G312026	0.5
LZM14537	GRMZM2G009014	-0.1
LZM14547	GRMZM2G149717	0.7
LZM14548	AC213521.3_FG005	0.6
LZM14555	GRMZM2G132069	0.6
LZM14566	GRMZM2G463493	1
LZM14569	GRMZM2G155532	0.9
LZM14574	GRMZM2G352042	-0.3
LZM14576	GRMZM2G152549	0.8
LZM14591	GRMZM2G081848	0.1
LZM14593	GRMZM2G416652	0.8
LZM14595	GRMZM2G015361	0.7
LZM14608	GRMZM2G056598	-0.5
LZM14610	GRMZM2G084014	-0.2
LZM14635	GRMZM2G117346	-0.5
LZM14638	GRMZM2G108716	0.7
LZM14646	GRMZM5G829840	0.9
LZM14659	AC198418.3_FG005	-0.7
LZM14662	AC208341.4_FG008	1
LZM14668	GRMZM2G006631	1
LZM14674	GRMZM2G006578	0.9
LZM14695	GRMZM2G113506	-0.2
LZM14707	GRMZM2G579509	0.9
LZM14716	GRMZM2G033348	-0.4
LZM14728	GRMZM2G063519	-0.3
LZM14734	GRMZM2G115156	0.9
LZM14737	GRMZM2G090100	-0.6
LZM14741	GRMZM2G178120	0.5
LZM14757	GRMZM2G467169	-0.2
LZM14760	GRMZM2G134270	0.4
LZM14763	GRMZM2G135834	0.2
LZM14764	GRMZM2G339866	1
LZM14768	GRMZM2G128466	-0.3
LZM14770	AC217293.3_FG005	0.1
LZM14772	GRMZM2G122943	-0.4
LZM14773	GRMZM2G122943	0.7
LZM14779	GRMZM2G011078	0.1
LZM14787	GRMZM2G104747	-0.3
LZM14806	GRMZM2G402039	0.6
LZM14810	GRMZM2G166659	-0.2
LZM14811	GRMZM2G492296	0.4
LZM14812	GRMZM2G143187	0.6
LZM14821	GRMZM2G365688	0.9
LZM14826	GRMZM2G064814	1
LZM14831	GRMZM2G127067	-0.4
LZM14833	GRMZM2G021410	0.7
LZM14850	GRMZM2G107557	-0.5
LZM14858	GRMZM2G032130	1
LZM14860	GRMZM2G026926	-0.5
LZM14861	GRMZM2G419085	-0.6
LZM14871	GRMZM2G169871	-0.5
LZM14880	GRMZM5G878615	0
LZM14881	GRMZM2G383841	0.2
LZM14891	GRMZM2G549274	0.8
LZM14892	GRMZM2G025200	0.3
LZM14896	GRMZM5G832300	0.9
LZM14897	GRMZM2G104310	0.8
LZM14899	GRMZM2G154678	1
LZM14904	GRMZM2G038394	-0.7
LZM14913	GRMZM2G088313	-0.1
LZM14923	GRMZM2G399320	0.8
LZM14937	GRMZM2G141208	1
LZM14939	GRMZM2G175562	0.9
LZM14944	GRMZM2G025200	0.6
LZM14954	GRMZM2G091534	0.9
LZM14968	GRMZM2G014076	0.7
LZM14972	GRMZM5G862219	0.8
LZM14979	GRMZM2G159369	0.6
LZM14993	GRMZM2G100478	-0.7
LZM14996	GRMZM2G063717	0.8
LZM15008	GRMZM2G016503	0.7
LZM15009	GRMZM2G062066	0.9
LZM15028	GRMZM2G180691	0.3
LZM15032	GRMZM2G404897	0
LZM15033	GRMZM2G404897	-0.2
LZM15034	GRMZM2G067985	-0.5
LZM15035	GRMZM2G067985	-0.2
LZM15038	GRMZM2G108643	0.9
LZM15041	GRMZM2G009125	0.7
LZM15049	GRMZM2G150098	1
LZM15055	GRMZM2G057733	-0.5
LZM15065	GRMZM2G144109	0.2
LZM15066	GRMZM2G341658	1
LZM15073	GRMZM2G369266	1
LZM15083	GRMZM2G082185	0.1
LZM15096	GRMZM2G007260	0.1
LZM15105	GRMZM2G028594	0.4
LZM15114	GRMZM2G372077	-0.4
LZM15119	GRMZM5G868767	1
LZM15122	GRMZM2G475293	0.7
LZM15142	GRMZM5G892879	0
LZM15144	GRMZM2G005155	0.7
LZM15151	GRMZM2G049288	-0.6
LZM15155	GRMZM2G415491	1
LZM15158	GRMZM2G340130	0.6
LZM15160	GRMZM2G126763	0.9
LZM15161	GRMZM2G054193	-0.5
LZM15202	GRMZM2G305264	0.7
LZM15210	GRMZM2G145008	-0.5
LZM15218	GRMZM2G034225	0.9
LZM15226	GRMZM2G084014	-0.2
LZM15233	GRMZM2G373175	0.7
LZM15234	GRMZM2G702036	0.4
LZM15244	GRMZM2G110233	0
LZM15245	GRMZM2G110233	0.5
LZM15248	GRMZM2G117346	0.3
LZM15252	GRMZM5G881908	0.3
LZM15274	GRMZM2G134759	1
LZM15322	GRMZM2G167283	0
LZM15323	GRMZM2G163154	1
LZM15325	GRMZM5G815369	1
LZM15330	GRMZM2G416701	0
LZM15338	GRMZM2G144273	0.7
LZM15348	GRMZM2G174511	0.5
LZM15354	GRMZM2G059037	-0.7
LZM15390	GRMZM2G090566	0.1
LZM15391	GRMZM5G855853	0.3
LZM15397	GRMZM2G039922	-0.5
LZM15398	GRMZM2G061723	-0.8
LZM15399	GRMZM2G061723	-0.3
LZM15410	GRMZM2G078985	0.9
LZM15417	GRMZM5G801949	-0.3
LZM15445	GRMZM2G159431	0.3
LZM15456	GRMZM2G416701	0.8
LZM15475	GRMZM2G409881	-0.3
LZM15478	GRMZM2G047590	0.1
LZM15487	GRMZM2G107499	-0.3
LZM15489	GRMZM2G107309	0
LZM15490	GRMZM2G036113	-0.9
LZM15491	GRMZM2G036113	-0.6
LZM15494	GRMZM2G169152	0.8
LZM15511	GRMZM2G107597	0.9
LZM15523	GRMZM2G416105	1
LZM15524	GRMZM2G110726	0.2
LZM15527	GRMZM2G318346	0.2
LZM15529	GRMZM2G045507	0.1
LZM15543	GRMZM2G174896	0.2
LZM15544	GRMZM5G879184	0.9
LZM15547	GRMZM2G341621	1
LZM15550	GRMZM2G134066	1
LZM15552	GRMZM2G180620	0.7
LZM15558	AC159612.1_FG007	0.6
LZM15580	GRMZM2G098011	-0.5
LZM15581	GRMZM2G098011	0.3
LZM15582	GRMZM2G703846	-0.4
LZM15596	GRMZM2G054012	0.8
LZM15608	GRMZM2G113967	0.9
LZM15611	GRMZM2G079777	0.2
LZM15621	GRMZM2G086766	1
LZM15625	GRMZM2G074479	0.5
LZM15639	GRMZM2G467717	0.6
LZM15651	GRMZM2G121487	0.6
LZM15660	GRMZM2G404897	-0.2
LZM15684	GRMZM2G117346	-0.4
LZM15690	AC194428.3_FG006	0.8
LZM15694	GRMZM2G049538	1
LZM15703	GRMZM2G026171	0.4
LZM15706	GRMZM2G077197	0.4
LZM15716	GRMZM2G445201	0.3
LZM15725	GRMZM2G070716	-0.5
LZM15727	GRMZM2G153434	0.9
LZM15729	GRMZM2G099183	-0.2
LZM15738	GRMZM2G058261	0.7
LZM15746	GRMZM2G410963	0.6
LZM15748	GRMZM2G077780	0.7
LZM15749	GRMZM2G452189	0.2
LZM15751	GRMZM2G023906	0.3
LZM15754	GRMZM2G321753	-0.8
LZM15760	GRMZM2G057186	0.8
LZM15773	GRMZM2G010044	0.4
LZM15775	GRMZM2G148249	-0.2
LZM15794	GRMZM2G172248	-0.4
LZM15795	GRMZM2G172248	0.2
LZM15796	GRMZM2G172248	0.7
LZM15804	GRMZM2G090100	-0.3
LZM15808	GRMZM5G898898	0.1
LZM15816	GRMZM2G135586	-0.3
LZM15834	AC149829.2_FG004	-0.4
LZM15835	GRMZM2G361115	1
LZM15847	GRMZM2G445854	-0.4
LZM15860	GRMZM2G085176	0.2
LZM15865	GRMZM2G073693	0.5
LZM15866	GRMZM2G073693	0.4
LZM15872	GRMZM2G355381	1
LZM15877	GRMZM2G137839	0.8
LZM15878	GRMZM2G137839	0.8
LZM15885	AC215611.3_FG004	0.4
LZM15895	GRMZM2G092793	0.7
LZM15920	GRMZM2G416701	0.6
LZM15931	GRMZM2G144730	0.1
LZM15936	GRMZM2G152436	0.2
LZM15947	GRMZM2G397755	1
LZM15955	AC213521.3_FG005	0.9
LZM15957	GRMZM5G845775	-0.8
LZM15964	GRMZM2G016503	0.8
LZM16020	GRMZM2G171324	-0.5
LZM16025	GRMZM2G016671	0.9
LZM16039	GRMZM2G075505	0.9
LZM16046	GRMZM2G028218	0.5
LZM16053	GRMZM2G107597	0.9
LZM16064	GRMZM2G019783	0.9
LZM16069	AC220927.3_FG008	0.6
LZM16086	GRMZM2G009462	0.8
LZM16090	GRMZM2G016637	0.6
LZM16091	GRMZM2G016637	0.8
LZM16093	GRMZM5G882708	-0.3
LZM16111	GRMZM2G135651	-0.4
LZM16118	GRMZM2G121427	0.8
LZM16136	GRMZM2G086093	-0.6
LZM16137	GRMZM2G030173	0.5
LZM16146	GRMZM2G459663	0.7
LZM16148	GRMZM5G862945	-0.1
LZM16149	GRMZM2G019872	-0.4
LZM16153	GRMZM2G546254	0.7
LZM16159	GRMZM2G381386	0
LZM16182	GRMZM2G018885	-0.4
LZM16187	GRMZM2G436199	-0.3
LZM16195	GRMZM2G000686	1
LZM16197	GRMZM2G000686	0.8
LZM16201	GRMZM2G036070	0.9
LZM16203	GRMZM2G074479	-0.4
LZM16214	GRMZM2G057733	-0.8
LZM16221	GRMZM2G078274	0
LZM16232	GRMZM2G153393	0.7
LZM16262	GRMZM2G054703	1
LZM16291	GRMZM2G011590	0.3
LZM16329	GRMZM2G144615	-0.2
LZM16330	GRMZM2G174048	0.9
LZM16340	GRMZM2G174917	-0.2
LZM16347	GRMZM2G116243	-0.6
LZM16354	GRMZM2G165769	-0.3
LZM16355	AC166636.1_FG008	-0.2
LZM16383	GRMZM2G123558	0.3
LZM16431	GRMZM2G374969	0.9
LZM16454	GRMZM2G009538	-0.1
LZM48306	GRMZM2G066496	0
LZM16469	GRMZM2G368908	0.9
LZM16475	GRMZM2G179279	0.5
LZM16478	GRMZM2G128914	1
LZM16518	GRMZM2G443668	0.1
LZM16519	GRMZM2G105523	-0.3
LZM16540	GRMZM2G011590	0.4
LZM16542	GRMZM2G023163	0.9
LZM16555	GRMZM5G813886	0.6
LZM48308	GRMZM5G875864	-0.5
LZM16569	GRMZM5G831519	0.8
LZM48311	GRMZM2G402039	-0.6
LZM48312	GRMZM2G402039	0.8
LZM48313	GRMZM2G402039	0.2
LZM48314	GRMZM2G402039	-0.3
LZM48315	GRMZM2G402039	-0.6
LZM48316	GRMZM2G402039	0.4
LZM48317	GRMZM2G402039	-0.1
LZM48318	GRMZM2G402039	-0.6
LZM48319	GRMZM2G402039	-0.3
LZM48320	GRMZM2G402039	0.2
LZM48321	GRMZM2G402039	-0.4
LZM48322	GRMZM2G402039	-0.5
LZM48323	GRMZM2G402039	-0.2
LZM48324	GRMZM2G402039	-0.8
LZM48325	GRMZM2G402039	-0.5
LZM48326	GRMZM2G402039	-0.2
LZM48327	GRMZM2G402039	-0.4
LZM48328	GRMZM2G402039	-0.5
LZM48329	GRMZM2G402039	-0.5
LZM48330	GRMZM2G402039	0.3
LZM48331	GRMZM2G402039	-0.5
LZM48332	GRMZM2G402039	0.6
LZM48333	GRMZM2G402039	-0.5
LZM48334	GRMZM2G402039	0.4
LZM16581	GRMZM2G536584	0.5
LZM48335	GRMZM2G172248	-0.2
LZM16592	GRMZM2G358180	-0.6
LZM16595	GRMZM2G404767	0.7
LZM16601	GRMZM2G031177	0.6
LZM16604	GRMZM2G308860	1
LZM16607	GRMZM2G171333	0.8
LZM16614	GRMZM2G383841	0.5
LZM16617	GRMZM2G072894	0
LZM16621	GRMZM2G111511	0.5
LZM16635	GRMZM2G346466	-0.1
LZM16640	GRMZM2G120574	0.9
[truncated: 2,661 more rows]
