# Supplementary material for: Long Non-Coding RNAs Responsive to Salt and Boron Stress in the Hyper-Arid Lluteño Maize from Atacama Desert
Source: Genes (Basel). 2018 Mar 20;9(3):170. doi: 10.3390/genes9030170 (PMC5867891; doi:10.3390/genes9030170)
Supplement: Supplementary file 1 [file genes-09-00170-s001.zip › Supplementary_Table_5xls.xls]

## Sheet: Enriched GO terms
GO term	Ontology	Description	Number in input list	Number in BG/Ref	p-value	FDR	Entries
GO:0050825	F	ice binding	362	1288	1.8e-14	2.3e-11	GRMZM2G318652//GRMZM2G068672//GRMZM2G026922//GRMZM2G168304//GRMZM2G035444//GRMZM2G178261//GRMZM2G033915//GRMZM2G067946//GRMZM2G382534//GRMZM2G119485//GRMZM2G046355//GRMZM2G116461//GRMZM2G106233//GRMZM2G114660//GRMZM2G339540//GRMZM2G451483//GRMZM2G052467//GRMZM2G045820//GRMZM2G037422//GRMZM2G000823//GRMZM2G476319//GRMZM2G360521//GRMZM2G134130//GRMZM2G115960//GRMZM2G131476//GRMZM2G129154//GRMZM2G10…
GO:0050824	F	water binding	362	1288	1.8e-14	2.3e-11	GRMZM2G318652//GRMZM2G068672//GRMZM2G026922//GRMZM2G168304//GRMZM2G035444//GRMZM2G178261//GRMZM2G033915//GRMZM2G067946//GRMZM2G382534//GRMZM2G119485//GRMZM2G046355//GRMZM2G116461//GRMZM2G106233//GRMZM2G114660//GRMZM2G339540//GRMZM2G451483//GRMZM2G052467//GRMZM2G045820//GRMZM2G037422//GRMZM2G000823//GRMZM2G476319//GRMZM2G360521//GRMZM2G134130//GRMZM2G115960//GRMZM2G131476//GRMZM2G129154//GRMZM2G10…
GO:0043565	F	sequence-specific DNA binding	174	645	1.2e-06	0.00075	GRMZM2G375448//GRMZM2G115456//GRMZM2G090594//GRMZM2G095415//GRMZM2G068672//GRMZM2G011932//GRMZM2G132868//GRMZM2G080509//GRMZM2G176612//GRMZM2G158313//GRMZM2G446426//GRMZM2G077124//GRMZM2G171365//GRMZM2G445575//GRMZM2G092137//GRMZM2G131961//GRMZM2G001139//GRMZM2G327059//GRMZM2G097059//GRMZM2G101480//GRMZM2G116658//GRMZM2G026643//GRMZM2G132971//GRMZM2G154641//GRMZM2G177046//GRMZM2G052671//GRMZM2G09…
GO:0003700	F	transcription factor activity	234	923	1e-06	0.00075	GRMZM2G125969//GRMZM2G115456//GRMZM2G452161//GRMZM2G087944//GRMZM2G090594//GRMZM2G133568//GRMZM2G095415//GRMZM2G068672//GRMZM2G368838//GRMZM2G011932//GRMZM2G105834//GRMZM2G087787//GRMZM2G132868//GRMZM2G080509//GRMZM2G133168//GRMZM2G582893//GRMZM2G099577//GRMZM2G158313//GRMZM2G152862//GRMZM2G175856//GRMZM2G077124//GRMZM2G169654//GRMZM2G119865//GRMZM2G092137//GRMZM2G177046//GRMZM2G131961//GRMZM2G17…
GO:0030528	F	transcription regulator activity	338	1432	1.5e-06	0.00075	GRMZM2G360541//GRMZM2G332348//GRMZM2G115456//GRMZM2G009837//GRMZM2G452161//GRMZM2G087944//GRMZM2G090594//GRMZM2G133568//GRMZM2G180406//GRMZM2G095415//GRMZM2G068672//GRMZM2G368838//GRMZM2G091586//GRMZM2G011932//GRMZM2G105834//GRMZM2G407119//GRMZM2G087787//GRMZM2G132868//GRMZM2G083504//GRMZM2G133168//GRMZM2G582893//GRMZM2G099577//GRMZM2G151223//GRMZM2G158313//GRMZM2G109651//GRMZM2G152862//GRMZM2G17…
GO:0005198	F	structural molecule activity	289	1229	1.1e-05	0.0047	GRMZM2G303374//GRMZM2G108348//GRMZM2G155281//GRMZM2G058681//GRMZM2G318010//GRMZM2G164696//GRMZM2G078691//GRMZM2G168674//GRMZM2G097081//GRMZM2G152573//GRMZM2G026922//GRMZM2G035017//GRMZM2G167649//GRMZM2G342956//GRMZM2G014723//GRMZM2G073916//GRMZM2G005973//GRMZM2G360677//GRMZM2G313995//GRMZM2G174099//GRMZM2G528586//GRMZM2G313316//GRMZM2G006219//GRMZM2G078779//GRMZM2G158568//GRMZM2G168953//GRMZM2G13…
GO:0004879	F	ligand-dependent nuclear receptor activity	97	329	1.6e-05	0.0058	GRMZM2G469142//GRMZM2G163807//GRMZM2G057440//GRMZM2G133169//GRMZM2G171277//GRMZM2G330159//GRMZM2G334165//GRMZM2G330019//GRMZM2G114660//GRMZM2G447406//GRMZM2G089619//GRMZM2G026643//GRMZM2G139250//GRMZM2G022974//GRMZM2G097851//GRMZM2G051955//GRMZM2G077752//GRMZM2G015097//GRMZM2G029547//GRMZM2G081536//GRMZM2G516421//GRMZM2G081790//GRMZM2G025367//GRMZM2G133941//GRMZM2G381086//GRMZM2G066044//GRMZM2G10…
GO:0060089	F	molecular transducer activity	221	941	0.00012	0.032	GRMZM2G469142//GRMZM2G163807//GRMZM2G147726//GRMZM2G394203//GRMZM2G035839//GRMZM2G118636//GRMZM2G047255//GRMZM2G395429//GRMZM2G171277//GRMZM2G151223//GRMZM2G031930//GRMZM2G330159//GRMZM2G063342//GRMZM2G067946//GRMZM2G076435//GRMZM2G341405//GRMZM2G078299//GRMZM2G330019//GRMZM2G030181//GRMZM2G114660//GRMZM2G071154//GRMZM2G367206//GRMZM2G067964//GRMZM2G324507//GRMZM2G007848//GRMZM2G319250//GRMZM2G44…
GO:0003735	F	structural constituent of ribosome	187	772	0.00011	0.032	GRMZM2G303374//GRMZM2G108348//GRMZM2G058681//GRMZM2G318010//GRMZM2G087165//GRMZM2G028110//GRMZM2G097081//GRMZM2G152573//GRMZM2G026922//GRMZM2G035017//GRMZM2G342956//GRMZM2G014723//GRMZM2G005973//GRMZM2G360677//GRMZM2G528586//GRMZM2G124143//GRMZM2G493312//GRMZM2G158568//GRMZM2G088880//GRMZM2G135095//GRMZM2G076435//GRMZM2G027232//GRMZM2G150058//GRMZM2G009894//GRMZM2G135050//GRMZM2G000741//GRMZM2G35…
GO:0004871	F	signal transducer activity	221	941	0.00012	0.032	GRMZM2G469142//GRMZM2G163807//GRMZM2G147726//GRMZM2G394203//GRMZM2G035839//GRMZM2G118636//GRMZM2G047255//GRMZM2G395429//GRMZM2G171277//GRMZM2G151223//GRMZM2G031930//GRMZM2G330159//GRMZM2G063342//GRMZM2G067946//GRMZM2G076435//GRMZM2G341405//GRMZM2G078299//GRMZM2G330019//GRMZM2G030181//GRMZM2G114660//GRMZM2G071154//GRMZM2G367206//GRMZM2G067964//GRMZM2G324507//GRMZM2G007848//GRMZM2G319250//GRMZM2G44…
GO:0004872	F	receptor activity	179	744	0.0002	0.045	GRMZM2G469142//GRMZM2G163807//GRMZM2G394203//GRMZM2G035839//GRMZM2G118636//GRMZM2G047255//GRMZM2G395429//GRMZM2G171277//GRMZM2G031930//GRMZM2G330159//GRMZM2G063342//GRMZM2G067946//GRMZM2G076435//GRMZM2G078299//GRMZM2G330019//GRMZM2G030181//GRMZM2G114660//GRMZM2G071154//GRMZM2G367206//GRMZM2G067964//GRMZM2G324507//GRMZM2G319250//GRMZM2G447406//GRMZM2G089619//GRMZM2G026643//GRMZM2G139250//GRMZM2G02…
GO:0065008	P	regulation of biological quality	429	1539	1.6e-16	5.3e-13	GRMZM2G318652//GRMZM2G087254//GRMZM2G068672//GRMZM2G026922//GRMZM2G014076//GRMZM2G168304//GRMZM2G035444//GRMZM2G041809//GRMZM2G178261//GRMZM2G033915//GRMZM2G067946//GRMZM2G382534//GRMZM2G119485//GRMZM2G135763//GRMZM2G116461//GRMZM2G106233//GRMZM2G114660//GRMZM2G339540//GRMZM2G130454//GRMZM2G451483//GRMZM2G434203//GRMZM2G471517//GRMZM2G128171//GRMZM2G037422//GRMZM2G303044//GRMZM2G000823//GRMZM2G47…
GO:0042592	P	homeostatic process	408	1469	1.5e-15	2.5e-12	GRMZM2G318652//GRMZM2G087254//GRMZM2G068672//GRMZM2G026922//GRMZM2G168304//GRMZM2G035444//GRMZM2G041809//GRMZM2G178261//GRMZM2G033915//GRMZM2G067946//GRMZM2G382534//GRMZM2G119485//GRMZM2G046355//GRMZM2G116461//GRMZM2G106233//GRMZM2G114660//GRMZM2G339540//GRMZM2G451483//GRMZM2G052467//GRMZM2G471517//GRMZM2G128171//GRMZM2G037422//GRMZM2G303044//GRMZM2G000823//GRMZM2G476319//GRMZM2G360521//GRMZM2G13…
GO:0034641	P	cellular nitrogen compound metabolic process	148	373	3.5e-15	3.9e-12	GRMZM2G074097//GRMZM2G103517//GRMZM2G023528//GRMZM2G165966//GRMZM2G006902//GRMZM2G385200//GRMZM2G122126//GRMZM2G103152//GRMZM2G424873//GRMZM2G153536//GRMZM2G019314//GRMZM2G101004//GRMZM2G125923//GRMZM2G032049//GRMZM2G036708//GRMZM2G095955//GRMZM2G132777//GRMZM2G094712//GRMZM2G437912//GRMZM2G035599//GRMZM2G005024//GRMZM2G154397//GRMZM2G064159//GRMZM2G160541//GRMZM2G124785//GRMZM2G311929//GRMZM2G14…
GO:0009266	P	response to temperature stimulus	362	1290	2.1e-14	7.9e-12	GRMZM2G318652//GRMZM2G068672//GRMZM2G026922//GRMZM2G168304//GRMZM2G035444//GRMZM2G178261//GRMZM2G033915//GRMZM2G067946//GRMZM2G382534//GRMZM2G119485//GRMZM2G046355//GRMZM2G116461//GRMZM2G106233//GRMZM2G114660//GRMZM2G339540//GRMZM2G451483//GRMZM2G052467//GRMZM2G045820//GRMZM2G037422//GRMZM2G000823//GRMZM2G476319//GRMZM2G360521//GRMZM2G134130//GRMZM2G115960//GRMZM2G131476//GRMZM2G129154//GRMZM2G10…
GO:0001659	P	temperature homeostasis	362	1288	1.8e-14	7.9e-12	GRMZM2G318652//GRMZM2G068672//GRMZM2G026922//GRMZM2G168304//GRMZM2G035444//GRMZM2G178261//GRMZM2G033915//GRMZM2G067946//GRMZM2G382534//GRMZM2G119485//GRMZM2G046355//GRMZM2G116461//GRMZM2G106233//GRMZM2G114660//GRMZM2G339540//GRMZM2G451483//GRMZM2G052467//GRMZM2G045820//GRMZM2G037422//GRMZM2G000823//GRMZM2G476319//GRMZM2G360521//GRMZM2G134130//GRMZM2G115960//GRMZM2G131476//GRMZM2G129154//GRMZM2G10…
GO:0050826	P	response to freezing	362	1288	1.8e-14	7.9e-12	GRMZM2G318652//GRMZM2G068672//GRMZM2G026922//GRMZM2G168304//GRMZM2G035444//GRMZM2G178261//GRMZM2G033915//GRMZM2G067946//GRMZM2G382534//GRMZM2G119485//GRMZM2G046355//GRMZM2G116461//GRMZM2G106233//GRMZM2G114660//GRMZM2G339540//GRMZM2G451483//GRMZM2G052467//GRMZM2G045820//GRMZM2G037422//GRMZM2G000823//GRMZM2G476319//GRMZM2G360521//GRMZM2G134130//GRMZM2G115960//GRMZM2G131476//GRMZM2G129154//GRMZM2G10…
GO:0009409	P	response to cold	362	1288	1.8e-14	7.9e-12	GRMZM2G318652//GRMZM2G068672//GRMZM2G026922//GRMZM2G168304//GRMZM2G035444//GRMZM2G178261//GRMZM2G033915//GRMZM2G067946//GRMZM2G382534//GRMZM2G119485//GRMZM2G046355//GRMZM2G116461//GRMZM2G106233//GRMZM2G114660//GRMZM2G339540//GRMZM2G451483//GRMZM2G052467//GRMZM2G045820//GRMZM2G037422//GRMZM2G000823//GRMZM2G476319//GRMZM2G360521//GRMZM2G134130//GRMZM2G115960//GRMZM2G131476//GRMZM2G129154//GRMZM2G10…
GO:0042309	P	homoiothermy	362	1288	1.8e-14	7.9e-12	GRMZM2G318652//GRMZM2G068672//GRMZM2G026922//GRMZM2G168304//GRMZM2G035444//GRMZM2G178261//GRMZM2G033915//GRMZM2G067946//GRMZM2G382534//GRMZM2G119485//GRMZM2G046355//GRMZM2G116461//GRMZM2G106233//GRMZM2G114660//GRMZM2G339540//GRMZM2G451483//GRMZM2G052467//GRMZM2G045820//GRMZM2G037422//GRMZM2G000823//GRMZM2G476319//GRMZM2G360521//GRMZM2G134130//GRMZM2G115960//GRMZM2G131476//GRMZM2G129154//GRMZM2G10…
GO:0032501	P	multicellular organismal process	384	1390	2.2e-14	7.9e-12	GRMZM2G318652//GRMZM2G068672//GRMZM2G026922//GRMZM2G168304//GRMZM2G035444//GRMZM2G178261//GRMZM2G033915//GRMZM2G067946//GRMZM2G382534//GRMZM2G119485//GRMZM2G046355//GRMZM2G106133//GRMZM2G116461//GRMZM2G106233//GRMZM2G114660//GRMZM2G339540//GRMZM2G451483//GRMZM2G052467//GRMZM2G045820//GRMZM2G037422//GRMZM2G000823//GRMZM2G476319//GRMZM2G360521//GRMZM2G134130//GRMZM2G115960//GRMZM2G131476//GRMZM2G12…
GO:0009628	P	response to abiotic stimulus	369	1339	9.7e-14	3.2e-11	GRMZM2G318652//GRMZM2G083382//GRMZM2G068672//GRMZM2G026922//GRMZM2G168304//GRMZM2G035444//GRMZM2G178261//GRMZM2G033915//GRMZM2G067946//GRMZM2G382534//GRMZM2G119485//GRMZM2G046355//GRMZM2G116461//GRMZM2G106233//GRMZM2G114660//GRMZM2G339540//GRMZM2G451483//GRMZM2G052467//GRMZM2G045820//GRMZM2G067053//GRMZM2G037422//GRMZM2G000823//GRMZM2G476319//GRMZM2G360521//GRMZM2G134130//GRMZM2G115960//GRMZM2G13…
GO:0009058	P	biosynthetic process	1104	5027	1.3e-12	3.8e-10	GRMZM2G074097//GRMZM2G129804//GRMZM2G055507//GRMZM2G084515//GRMZM2G003692//GRMZM2G058681//GRMZM2G165966//GRMZM2G452161//GRMZM2G385200//GRMZM2G090594//GRMZM2G123277//GRMZM2G136559//GRMZM2G026922//GRMZM2G181151//GRMZM2G083262//GRMZM2G342956//GRMZM2G168304//GRMZM2G080509//GRMZM2G360677//GRMZM2G018771//GRMZM2G582893//GRMZM2G378490//GRMZM2G468404//GRMZM2G431504//GRMZM2G109651//GRMZM2G124143//GRMZM2G01…
GO:0080090	P	regulation of primary metabolic process	559	2312	1.4e-11	4e-09	GRMZM2G452161//GRMZM2G090594//GRMZM2G068672//GRMZM2G080509//GRMZM2G582893//GRMZM2G378490//GRMZM2G099862//GRMZM2G178261//GRMZM2G109651//GRMZM2G330159//GRMZM2G141299//GRMZM2G155762//GRMZM2G104176//GRMZM2G097059//GRMZM2G163251//GRMZM2G114660//GRMZM2G033480//GRMZM2G111666//GRMZM2G449681//GRMZM2G313481//GRMZM2G083749//GRMZM2G007406//GRMZM2G141150//GRMZM2G045431//GRMZM2G361611//GRMZM2G059562//GRMZM2G01…
GO:0060255	P	regulation of macromolecule metabolic process	561	2335	3.1e-11	8e-09	GRMZM2G452161//GRMZM2G090594//GRMZM2G068672//GRMZM2G080509//GRMZM2G582893//GRMZM2G378490//GRMZM2G099862//GRMZM2G178261//GRMZM2G109651//GRMZM2G330159//GRMZM2G141299//GRMZM2G155762//GRMZM2G104176//GRMZM2G097059//GRMZM2G163251//GRMZM2G114660//GRMZM2G033480//GRMZM2G111666//GRMZM2G449681//GRMZM2G313481//GRMZM2G083749//GRMZM2G007406//GRMZM2G141150//GRMZM2G045431//GRMZM2G361611//GRMZM2G059562//GRMZM2G01…
GO:0045449	P	regulation of transcription	527	2172	3.9e-11	9.1e-09	GRMZM2G452161//GRMZM2G090594//GRMZM2G068672//GRMZM2G080509//GRMZM2G582893//GRMZM2G378490//GRMZM2G099862//GRMZM2G178261//GRMZM2G109651//GRMZM2G330159//GRMZM2G141299//GRMZM2G155762//GRMZM2G104176//GRMZM2G097059//GRMZM2G163251//GRMZM2G114660//GRMZM2G033480//GRMZM2G111666//GRMZM2G449681//GRMZM2G313481//GRMZM2G083749//GRMZM2G007406//GRMZM2G141150//GRMZM2G045431//GRMZM2G361611//GRMZM2G059562//GRMZM2G01…
GO:0019222	P	regulation of metabolic process	565	2373	9e-11	2e-08	GRMZM2G452161//GRMZM2G090594//GRMZM2G068672//GRMZM2G080509//GRMZM2G582893//GRMZM2G378490//GRMZM2G099862//GRMZM2G178261//GRMZM2G109651//GRMZM2G330159//GRMZM2G141299//GRMZM2G155762//GRMZM2G104176//GRMZM2G097059//GRMZM2G163251//GRMZM2G114660//GRMZM2G033480//GRMZM2G111666//GRMZM2G449681//GRMZM2G313481//GRMZM2G083749//GRMZM2G007406//GRMZM2G141150//GRMZM2G045431//GRMZM2G361611//GRMZM2G059562//GRMZM2G01…
GO:0019219	P	regulation of nucleobase, nucleoside, nucleotide and nucleic acid metabolic process	527	2192	1.3e-10	2.6e-08	GRMZM2G452161//GRMZM2G090594//GRMZM2G068672//GRMZM2G080509//GRMZM2G582893//GRMZM2G378490//GRMZM2G099862//GRMZM2G178261//GRMZM2G109651//GRMZM2G330159//GRMZM2G141299//GRMZM2G155762//GRMZM2G104176//GRMZM2G097059//GRMZM2G163251//GRMZM2G114660//GRMZM2G033480//GRMZM2G111666//GRMZM2G449681//GRMZM2G313481//GRMZM2G083749//GRMZM2G007406//GRMZM2G141150//GRMZM2G045431//GRMZM2G361611//GRMZM2G059562//GRMZM2G01…
GO:0009059	P	macromolecule biosynthetic process	841	3782	2.1e-10	4.1e-08	GRMZM2G129804//GRMZM2G452161//GRMZM2G090594//GRMZM2G136559//GRMZM2G026922//GRMZM2G083262//GRMZM2G342956//GRMZM2G080509//GRMZM2G360677//GRMZM2G018771//GRMZM2G582893//GRMZM2G378490//GRMZM2G468404//GRMZM2G178261//GRMZM2G109651//GRMZM2G124143//GRMZM2G017966//GRMZM2G330159//GRMZM2G158568//GRMZM2G088880//GRMZM2G135095//GRMZM2G020142//GRMZM2G141299//GRMZM2G142437//GRMZM2G104176//GRMZM2G097059//GRMZM2G16…
GO:0051252	P	regulation of RNA metabolic process	367	1434	3.1e-10	4.6e-08	GRMZM2G452161//GRMZM2G068672//GRMZM2G080509//GRMZM2G582893//GRMZM2G109651//GRMZM2G330159//GRMZM2G097059//GRMZM2G114660//GRMZM2G033480//GRMZM2G007406//GRMZM2G141150//GRMZM2G361611//GRMZM2G146020//GRMZM2G007914//GRMZM2G114619//GRMZM2G146028//GRMZM2G134863//GRMZM2G458728//GRMZM2G081790//GRMZM2G360523//GRMZM2G037204//GRMZM2G131476//GRMZM2G066734//GRMZM2G473152//GRMZM2G181376//GRMZM2G416701//GRMZM2G03…
GO:0010556	P	regulation of macromolecule biosynthetic process	527	2210	3.5e-10	4.6e-08	GRMZM2G452161//GRMZM2G090594//GRMZM2G068672//GRMZM2G080509//GRMZM2G582893//GRMZM2G378490//GRMZM2G099862//GRMZM2G178261//GRMZM2G109651//GRMZM2G330159//GRMZM2G141299//GRMZM2G155762//GRMZM2G104176//GRMZM2G097059//GRMZM2G163251//GRMZM2G114660//GRMZM2G033480//GRMZM2G111666//GRMZM2G449681//GRMZM2G313481//GRMZM2G083749//GRMZM2G007406//GRMZM2G141150//GRMZM2G045431//GRMZM2G361611//GRMZM2G059562//GRMZM2G01…
GO:0009889	P	regulation of biosynthetic process	527	2210	3.5e-10	4.6e-08	GRMZM2G452161//GRMZM2G090594//GRMZM2G068672//GRMZM2G080509//GRMZM2G582893//GRMZM2G378490//GRMZM2G099862//GRMZM2G178261//GRMZM2G109651//GRMZM2G330159//GRMZM2G141299//GRMZM2G155762//GRMZM2G104176//GRMZM2G097059//GRMZM2G163251//GRMZM2G114660//GRMZM2G033480//GRMZM2G111666//GRMZM2G449681//GRMZM2G313481//GRMZM2G083749//GRMZM2G007406//GRMZM2G141150//GRMZM2G045431//GRMZM2G361611//GRMZM2G059562//GRMZM2G01…
GO:0006355	P	regulation of transcription, DNA-dependent	367	1432	2.7e-10	4.6e-08	GRMZM2G452161//GRMZM2G068672//GRMZM2G080509//GRMZM2G582893//GRMZM2G109651//GRMZM2G330159//GRMZM2G097059//GRMZM2G114660//GRMZM2G033480//GRMZM2G007406//GRMZM2G141150//GRMZM2G361611//GRMZM2G146020//GRMZM2G007914//GRMZM2G114619//GRMZM2G146028//GRMZM2G134863//GRMZM2G458728//GRMZM2G081790//GRMZM2G360523//GRMZM2G037204//GRMZM2G131476//GRMZM2G066734//GRMZM2G473152//GRMZM2G181376//GRMZM2G416701//GRMZM2G03…
GO:0031326	P	regulation of cellular biosynthetic process	527	2210	3.5e-10	4.6e-08	GRMZM2G452161//GRMZM2G090594//GRMZM2G068672//GRMZM2G080509//GRMZM2G582893//GRMZM2G378490//GRMZM2G099862//GRMZM2G178261//GRMZM2G109651//GRMZM2G330159//GRMZM2G141299//GRMZM2G155762//GRMZM2G104176//GRMZM2G097059//GRMZM2G163251//GRMZM2G114660//GRMZM2G033480//GRMZM2G111666//GRMZM2G449681//GRMZM2G313481//GRMZM2G083749//GRMZM2G007406//GRMZM2G141150//GRMZM2G045431//GRMZM2G361611//GRMZM2G059562//GRMZM2G01…
GO:0051171	P	regulation of nitrogen compound metabolic process	527	2208	3.2e-10	4.6e-08	GRMZM2G452161//GRMZM2G090594//GRMZM2G068672//GRMZM2G080509//GRMZM2G582893//GRMZM2G378490//GRMZM2G099862//GRMZM2G178261//GRMZM2G109651//GRMZM2G330159//GRMZM2G141299//GRMZM2G155762//GRMZM2G104176//GRMZM2G097059//GRMZM2G163251//GRMZM2G114660//GRMZM2G033480//GRMZM2G111666//GRMZM2G449681//GRMZM2G313481//GRMZM2G083749//GRMZM2G007406//GRMZM2G141150//GRMZM2G045431//GRMZM2G361611//GRMZM2G059562//GRMZM2G01…
GO:0034645	P	cellular macromolecule biosynthetic process	838	3777	3.3e-10	4.6e-08	GRMZM2G129804//GRMZM2G452161//GRMZM2G090594//GRMZM2G136559//GRMZM2G026922//GRMZM2G083262//GRMZM2G342956//GRMZM2G080509//GRMZM2G360677//GRMZM2G018771//GRMZM2G582893//GRMZM2G378490//GRMZM2G468404//GRMZM2G178261//GRMZM2G109651//GRMZM2G124143//GRMZM2G017966//GRMZM2G330159//GRMZM2G158568//GRMZM2G088880//GRMZM2G135095//GRMZM2G020142//GRMZM2G141299//GRMZM2G142437//GRMZM2G104176//GRMZM2G097059//GRMZM2G16…
GO:0010467	P	gene expression	824	3707	3.6e-10	4.6e-08	GRMZM2G129804//GRMZM2G452161//GRMZM2G090594//GRMZM2G136559//GRMZM2G026922//GRMZM2G083262//GRMZM2G342956//GRMZM2G080509//GRMZM2G360677//GRMZM2G018771//GRMZM2G582893//GRMZM2G378490//GRMZM2G014276//GRMZM2G099862//GRMZM2G178261//GRMZM2G109651//GRMZM2G124143//GRMZM2G017966//GRMZM2G330159//GRMZM2G025429//GRMZM2G158568//GRMZM2G088880//GRMZM2G135095//GRMZM2G020142//GRMZM2G141299//GRMZM2G155762//GRMZM2G10…
GO:0010468	P	regulation of gene expression	529	2216	2.8e-10	4.6e-08	GRMZM2G452161//GRMZM2G090594//GRMZM2G068672//GRMZM2G080509//GRMZM2G582893//GRMZM2G378490//GRMZM2G099862//GRMZM2G178261//GRMZM2G109651//GRMZM2G330159//GRMZM2G141299//GRMZM2G155762//GRMZM2G104176//GRMZM2G097059//GRMZM2G163251//GRMZM2G114660//GRMZM2G033480//GRMZM2G111666//GRMZM2G449681//GRMZM2G313481//GRMZM2G083749//GRMZM2G007406//GRMZM2G141150//GRMZM2G045431//GRMZM2G361611//GRMZM2G059562//GRMZM2G01…
GO:0044237	P	cellular metabolic process	1836	9105	4.1e-10	5e-08	GRMZM2G074097//GRMZM2G097573//GRMZM2G003692//GRMZM2G168304//GRMZM2G162968//GRMZM2G378490//GRMZM2G468404//GRMZM2G043980//GRMZM2G119483//GRMZM2G141299//GRMZM2G104918//GRMZM2G055052//GRMZM2G006424//GRMZM2G385200//GRMZM2G094712//GRMZM2G147191//GRMZM2G437912//GRMZM2G062683//GRMZM2G153541//GRMZM2G386714//GRMZM2G168412//GRMZM2G133173//GRMZM2G044180//GRMZM2G146020//GRMZM2G007914//GRMZM2G114619//GRMZM2G14…
GO:0050896	P	response to stimulus	508	2128	6.8e-10	8e-08	GRMZM2G097573//GRMZM2G065154//GRMZM2G083382//GRMZM2G068672//GRMZM2G026922//GRMZM2G318652//GRMZM2G427903//GRMZM2G168304//GRMZM2G035444//GRMZM2G408963//GRMZM2G326222//GRMZM2G178261//GRMZM2G119258//GRMZM2G033915//GRMZM2G067946//GRMZM2G382534//GRMZM2G135175//GRMZM2G119485//GRMZM2G080183//GRMZM2G116461//GRMZM2G106233//GRMZM2G033489//GRMZM2G114660//GRMZM2G113196//GRMZM2G339540//GRMZM2G467703//GRMZM2G30…
GO:0006351	P	transcription, DNA-dependent	379	1506	8.6e-10	9.8e-08	GRMZM2G452161//GRMZM2G068672//GRMZM2G080509//GRMZM2G582893//GRMZM2G109651//GRMZM2G330159//GRMZM2G097059//GRMZM2G114660//GRMZM2G033480//GRMZM2G007406//GRMZM2G141150//GRMZM2G361611//GRMZM2G146020//GRMZM2G007914//GRMZM2G114619//GRMZM2G146028//GRMZM2G134863//GRMZM2G458728//GRMZM2G081790//GRMZM2G360523//GRMZM2G037204//GRMZM2G131476//GRMZM2G066734//GRMZM2G473152//GRMZM2G181376//GRMZM2G416701//GRMZM2G03…
GO:0032774	P	RNA biosynthetic process	379	1508	9.8e-10	1e-07	GRMZM2G452161//GRMZM2G068672//GRMZM2G080509//GRMZM2G582893//GRMZM2G109651//GRMZM2G330159//GRMZM2G097059//GRMZM2G114660//GRMZM2G033480//GRMZM2G007406//GRMZM2G141150//GRMZM2G361611//GRMZM2G146020//GRMZM2G007914//GRMZM2G114619//GRMZM2G146028//GRMZM2G134863//GRMZM2G458728//GRMZM2G081790//GRMZM2G360523//GRMZM2G037204//GRMZM2G131476//GRMZM2G066734//GRMZM2G473152//GRMZM2G181376//GRMZM2G416701//GRMZM2G03…
GO:0044249	P	cellular biosynthetic process	1041	4857	9.6e-10	1e-07	GRMZM2G074097//GRMZM2G129804//GRMZM2G055507//GRMZM2G003692//GRMZM2G058681//GRMZM2G452161//GRMZM2G385200//GRMZM2G090594//GRMZM2G123277//GRMZM2G136559//GRMZM2G026922//GRMZM2G181151//GRMZM2G083262//GRMZM2G342956//GRMZM2G168304//GRMZM2G080509//GRMZM2G360677//GRMZM2G018771//GRMZM2G582893//GRMZM2G378490//GRMZM2G468404//GRMZM2G178261//GRMZM2G109651//GRMZM2G124143//GRMZM2G017966//GRMZM2G330159//GRMZM2G03…
GO:0031323	P	regulation of cellular metabolic process	531	2250	1.1e-09	1.1e-07	GRMZM2G452161//GRMZM2G090594//GRMZM2G068672//GRMZM2G080509//GRMZM2G582893//GRMZM2G378490//GRMZM2G099862//GRMZM2G178261//GRMZM2G109651//GRMZM2G330159//GRMZM2G141299//GRMZM2G155762//GRMZM2G104176//GRMZM2G097059//GRMZM2G163251//GRMZM2G114660//GRMZM2G033480//GRMZM2G111666//GRMZM2G449681//GRMZM2G313481//GRMZM2G083749//GRMZM2G007406//GRMZM2G141150//GRMZM2G045431//GRMZM2G361611//GRMZM2G059562//GRMZM2G01…
GO:0006950	P	response to stress	455	1883	1.6e-09	1.6e-07	GRMZM2G097573//GRMZM2G068672//GRMZM2G026922//GRMZM2G318652//GRMZM2G427903//GRMZM2G168304//GRMZM2G035444//GRMZM2G408963//GRMZM2G326222//GRMZM2G178261//GRMZM2G119258//GRMZM2G033915//GRMZM2G067946//GRMZM2G382534//GRMZM2G119485//GRMZM2G080183//GRMZM2G116461//GRMZM2G106233//GRMZM2G033489//GRMZM2G114660//GRMZM2G113196//GRMZM2G339540//GRMZM2G467703//GRMZM2G309109//GRMZM2G451483//GRMZM2G434203//GRMZM2G47…
GO:0065007	P	biological regulation	1016	4740	1.7e-09	1.6e-07	GRMZM2G135513//GRMZM2G162109//GRMZM2G318652//GRMZM2G074314//GRMZM2G452161//GRMZM2G110983//GRMZM2G090594//GRMZM2G087254//GRMZM2G068672//GRMZM2G026922//GRMZM2G138349//GRMZM2G465287//GRMZM2G168304//GRMZM2G080509//GRMZM2G582893//GRMZM2G006631//GRMZM2G378490//GRMZM2G041809//GRMZM2G178261//GRMZM2G109651//GRMZM2G411766//GRMZM2G330159//GRMZM2G033915//GRMZM2G067946//GRMZM2G382534//GRMZM2G141299//GRMZM2G15…
GO:0006350	P	transcription	557	2389	1.8e-09	1.7e-07	GRMZM2G452161//GRMZM2G090594//GRMZM2G068672//GRMZM2G080509//GRMZM2G582893//GRMZM2G378490//GRMZM2G099862//GRMZM2G178261//GRMZM2G109651//GRMZM2G330159//GRMZM2G020142//GRMZM2G141299//GRMZM2G155762//GRMZM2G104176//GRMZM2G097059//GRMZM2G163251//GRMZM2G114660//GRMZM2G033480//GRMZM2G111666//GRMZM2G449681//GRMZM2G313481//GRMZM2G083749//GRMZM2G007406//GRMZM2G141150//GRMZM2G045431//GRMZM2G361611//GRMZM2G05…
GO:0044260	P	cellular macromolecule metabolic process	1445	7062	6.3e-09	5.7e-07	GRMZM2G097573//GRMZM2G162968//GRMZM2G378490//GRMZM2G468404//GRMZM2G119483//GRMZM2G141299//GRMZM2G104176//GRMZM2G055052//GRMZM2G006424//GRMZM2G033480//GRMZM2G062683//GRMZM2G153541//GRMZM2G386714//GRMZM2G168412//GRMZM2G133173//GRMZM2G044180//GRMZM2G146020//GRMZM2G007914//GRMZM2G114619//GRMZM2G146028//GRMZM2G304364//GRMZM2G113340//GRMZM2G081790//GRMZM2G113696//GRMZM2G148087//GRMZM2G115960//GRMZM2G41…
GO:0016070	P	RNA metabolic process	438	1932	1.6e-06	0.00014	GRMZM2G452161//GRMZM2G068672//GRMZM2G080509//GRMZM2G582893//GRMZM2G109651//GRMZM2G330159//GRMZM2G025429//GRMZM2G097059//GRMZM2G114660//GRMZM2G154087//GRMZM2G033480//GRMZM2G007406//GRMZM2G141150//GRMZM2G168412//GRMZM2G361611//GRMZM2G146020//GRMZM2G007914//GRMZM2G114619//GRMZM2G029547//GRMZM2G134863//GRMZM2G458728//GRMZM2G081790//GRMZM2G360523//GRMZM2G037204//GRMZM2G131476//GRMZM2G083444//GRMZM2G13…
GO:0044238	P	primary metabolic process	1963	10134	3.7e-06	0.00032	GRMZM2G097573//GRMZM2G165966//GRMZM2G137528//GRMZM2G028709//GRMZM2G168304//GRMZM2G162968//GRMZM2G378490//GRMZM2G468404//GRMZM2G431504//GRMZM2G119483//GRMZM2G025854//GRMZM2G141299//GRMZM2G104176//GRMZM2G055052//GRMZM2G006424//GRMZM2G136734//GRMZM2G094712//GRMZM2G075470//GRMZM2G437912//GRMZM2G062683//GRMZM2G454497//GRMZM2G153541//GRMZM2G386714//GRMZM2G163544//GRMZM2G471269//GRMZM2G168412//GRMZM2G13…
GO:0043170	P	macromolecule metabolic process	1586	8085	7.9e-06	0.00066	GRMZM2G097573//GRMZM2G165966//GRMZM2G137528//GRMZM2G162968//GRMZM2G378490//GRMZM2G468404//GRMZM2G119483//GRMZM2G141299//GRMZM2G104176//GRMZM2G055052//GRMZM2G006424//GRMZM2G033480//GRMZM2G062683//GRMZM2G153541//GRMZM2G386714//GRMZM2G471269//GRMZM2G168412//GRMZM2G133173//GRMZM2G044180//GRMZM2G146020//GRMZM2G007914//GRMZM2G114619//GRMZM2G146028//GRMZM2G079838//GRMZM2G304364//GRMZM2G113340//GRMZM2G08…
GO:0044267	P	cellular protein metabolic process	738	3535	1.3e-05	0.0011	GRMZM2G129804//GRMZM2G134980//GRMZM2G412760//GRMZM2G045330//GRMZM2G026922//GRMZM2G070471//GRMZM2G041518//GRMZM2G416120//GRMZM2G042380//GRMZM2G132095//GRMZM2G019317//GRMZM2G360677//GRMZM2G018771//GRMZM2G125762//GRMZM2G162968//GRMZM2G171677//GRMZM2G109651//GRMZM2G124143//GRMZM2G017966//GRMZM2G069215//GRMZM2G127101//GRMZM2G119483//GRMZM2G158568//GRMZM2G088880//GRMZM2G135095//GRMZM2G452016//GRMZM2G17…
GO:0008152	P	metabolic process	2313	12161	1.8e-05	0.0014	GRMZM2G074097//GRMZM2G097573//GRMZM2G003692//GRMZM2G165966//GRMZM2G137528//GRMZM2G028709//GRMZM2G168304//GRMZM2G162968//GRMZM2G139512//GRMZM2G378490//GRMZM2G468404//GRMZM2G431504//GRMZM2G043980//GRMZM2G119483//GRMZM2G025854//GRMZM2G141299//GRMZM2G104918//GRMZM2G120016//GRMZM2G055052//GRMZM2G006424//GRMZM2G136734//GRMZM2G094712//GRMZM2G147191//GRMZM2G437912//GRMZM2G062683//GRMZM2G454497//GRMZM2G15…
GO:0033036	P	macromolecule localization	129	497	0.00011	0.0088	/GRMZM2G180406//GRMZM2G086964//GRMZM2G153536//GRMZM2G431476//GRMZM2G133168//GRMZM2G360835//GRMZM2G030009//GRMZM2G446426//GRMZM2G079825//GRMZM2G070553//GRMZM2G357873//GRMZM2G461244//GRMZM2G059801//GRMZM2G353576//GRMZM2G455758//GRMZM2G000741//GRMZM2G382159//GRMZM2G177046//GRMZM2G177511//GRMZM2G047533//GRMZM2G074645//GRMZM2G065374//GRMZM2G144420//GRMZM2G029135//GRMZM2G042865//GRMZM2G126808//GRMZM2G0…
GO:0018130	P	heterocycle biosynthetic process	34	87	0.00017	0.013	GRMZM2G177914//GRMZM2G414620//GRMZM2G147726//GRMZM2G411860//GRMZM2G106795//GRMZM2G029270//GRMZM2G101274//GRMZM2G168833//GRMZM2G561754//GRMZM2G174680//GRMZM2G023436//GRMZM2G012501//GRMZM2G062042//GRMZM2G047431//GRMZM2G152929//GRMZM2G330430//GRMZM2G054210//GRMZM2G147459//GRMZM2G125556//GRMZM2G170044//GRMZM2G123843//GRMZM2G057576//GRMZM2G091503//GRMZM2G123901//GRMZM2G124918//GRMZM2G037204//GRMZM2G13…
GO:0065003	P	macromolecular complex assembly	122	483	0.00042	0.031	GRMZM2G074097//GRMZM2G023528//GRMZM2G107402//GRMZM2G439195//GRMZM2G165966//GRMZM2G385200//GRMZM2G323719//GRMZM2G377609//GRMZM2G034956//GRMZM2G424873//GRMZM2G101698//GRMZM2G000739//GRMZM2G135816//GRMZM2G381933//GRMZM2G058584//GRMZM2G121468//GRMZM2G312481//GRMZM2G131907//GRMZM2G024738//GRMZM2G132777//GRMZM2G009519//GRMZM2G177412//GRMZM2G051219//GRMZM2G025031//GRMZM2G170013//GRMZM2G071714//GRMZM2G09…
GO:0044262	P	cellular carbohydrate metabolic process	123	493	0.00059	0.043	GRMZM2G155281//GRMZM2G164696//GRMZM2G005522//GRMZM2G091586//GRMZM2G394203//GRMZM2G150691//GRMZM2G109651//GRMZM2G349651//GRMZM2G145758//GRMZM2G069911//GRMZM2G075438//GRMZM2G363908//GRMZM2G348319//GRMZM2G172657//GRMZM2G030181//GRMZM2G042636//GRMZM2G313995//GRMZM2G125239//GRMZM2G122139//GRMZM2G114584//GRMZM2G130079//GRMZM2G064390//GRMZM2G353342//GRMZM2G364287//GRMZM2G076114//GRMZM2G108615//GRMZM2G00…
GO:0043933	P	macromolecular complex subunit organization	126	509	0.00066	0.047	GRMZM2G361693//GRMZM2G023528//GRMZM2G069195//GRMZM2G007195//GRMZM2G039919//GRMZM2G097277//GRMZM2G122126//GRMZM2G467069//GRMZM2G028353//GRMZM2G007185//GRMZM2G133966//GRMZM2G051004//GRMZM2G415359//GRMZM2G135588//GRMZM2G167957//GRMZM2G099860//GRMZM2G071630//GRMZM2G051806//GRMZM2G165357//GRMZM2G129817//GRMZM2G318780//GRMZM2G334628//GRMZM2G075470//GRMZM2G035599//GRMZM2G007404//GRMZM2G030673//GRMZM2G13…
GO:0044464	C	cell part	1854	9123	2.8e-11	1e-08	GRMZM2G074099//GRMZM2G034668//GRMZM2G061469//GRMZM2G168304//GRMZM2G108277//GRMZM2G162968//GRMZM2G108474//GRMZM2G067946//GRMZM2G141299//GRMZM2G104176//GRMZM2G173777//GRMZM2G055052//GRMZM2G135283//GRMZM2G086136//GRMZM2G033480//GRMZM2G153541//GRMZM2G168412//GRMZM2G133173//GRMZM2G382387//GRMZM2G108615//GRMZM2G007914//GRMZM2G114619//GRMZM2G160430//GRMZM2G137528//GRMZM2G081790//GRMZM2G093270//GRMZM2G05…
GO:0005623	C	cell	1854	9123	2.8e-11	1e-08	GRMZM2G074099//GRMZM2G034668//GRMZM2G061469//GRMZM2G168304//GRMZM2G108277//GRMZM2G162968//GRMZM2G108474//GRMZM2G067946//GRMZM2G141299//GRMZM2G104176//GRMZM2G173777//GRMZM2G055052//GRMZM2G135283//GRMZM2G086136//GRMZM2G033480//GRMZM2G153541//GRMZM2G168412//GRMZM2G133173//GRMZM2G382387//GRMZM2G108615//GRMZM2G007914//GRMZM2G114619//GRMZM2G160430//GRMZM2G137528//GRMZM2G081790//GRMZM2G093270//GRMZM2G05…
GO:0005622	C	intracellular	1267	6032	4.7e-10	1.1e-07	GRMZM2G177914//GRMZM2G129804//GRMZM2G084513//GRMZM2G084515//GRMZM2G092752//GRMZM2G074314//GRMZM2G097275//GRMZM2G017290//GRMZM2G090594//GRMZM2G136559//GRMZM2G113840//GRMZM2G026922//GRMZM2G137528//GRMZM2G416120//GRMZM2G083262//GRMZM2G342956//GRMZM2G080509//GRMZM2G108277//GRMZM2G135588//GRMZM2G582893//GRMZM2G162968//GRMZM2G084993//GRMZM2G014276//GRMZM2G105855//GRMZM2G178261//GRMZM2G109651//GRMZM2G12…
GO:0044424	C	intracellular part	1076	5133	2.8e-08	5.1e-06	GRMZM2G177914//GRMZM2G129804//GRMZM2G084513//GRMZM2G084515//GRMZM2G092752//GRMZM2G097275//GRMZM2G017290//GRMZM2G090594//GRMZM2G136559//GRMZM2G026922//GRMZM2G137528//GRMZM2G416120//GRMZM2G083262//GRMZM2G342956//GRMZM2G080509//GRMZM2G108277//GRMZM2G135588//GRMZM2G582893//GRMZM2G162968//GRMZM2G084993//GRMZM2G014276//GRMZM2G105855//GRMZM2G178261//GRMZM2G109651//GRMZM2G124143//GRMZM2G070553//GRMZM2G06…
GO:0043229	C	intracellular organelle	871	4082	7.5e-08	9.1e-06	GRMZM2G084513//GRMZM2G084515//GRMZM2G097275//GRMZM2G452161//GRMZM2G090594//GRMZM2G136559//GRMZM2G026922//GRMZM2G137528//GRMZM2G342956//GRMZM2G080509//GRMZM2G108277//GRMZM2G458612//GRMZM2G582893//GRMZM2G162968//GRMZM2G084993//GRMZM2G099862//GRMZM2G178261//GRMZM2G109651//GRMZM2G124143//GRMZM2G070553//GRMZM2G330159//GRMZM2G158568//GRMZM2G088880//GRMZM2G382534//GRMZM2G135095//GRMZM2G167085//GRMZM2G14…
GO:0043226	C	organelle	871	4082	7.5e-08	9.1e-06	GRMZM2G084513//GRMZM2G084515//GRMZM2G097275//GRMZM2G452161//GRMZM2G090594//GRMZM2G136559//GRMZM2G026922//GRMZM2G137528//GRMZM2G342956//GRMZM2G080509//GRMZM2G108277//GRMZM2G458612//GRMZM2G582893//GRMZM2G162968//GRMZM2G084993//GRMZM2G099862//GRMZM2G178261//GRMZM2G109651//GRMZM2G124143//GRMZM2G070553//GRMZM2G330159//GRMZM2G158568//GRMZM2G088880//GRMZM2G382534//GRMZM2G135095//GRMZM2G167085//GRMZM2G14…
GO:0043231	C	intracellular membrane-bounded organelle	596	2765	4.8e-06	0.0005	GRMZM2G084513//GRMZM2G084515//GRMZM2G097275//GRMZM2G452161//GRMZM2G090594//GRMZM2G068672//GRMZM2G137528//GRMZM2G132095//GRMZM2G080509//GRMZM2G108277//GRMZM2G582893//GRMZM2G162968//GRMZM2G084993//GRMZM2G099862//GRMZM2G178261//GRMZM2G109651//GRMZM2G330159//GRMZM2G382534//GRMZM2G167085//GRMZM2G141299//GRMZM2G029824//GRMZM2G104176//GRMZM2G097059//GRMZM2G114660//GRMZM2G086136//GRMZM2G033480//GRMZM2G11…
GO:0043227	C	membrane-bounded organelle	598	2791	8.5e-06	0.00078	GRMZM2G084513//GRMZM2G084515//GRMZM2G097275//GRMZM2G452161//GRMZM2G090594//GRMZM2G068672//GRMZM2G137528//GRMZM2G132095//GRMZM2G080509//GRMZM2G108277//GRMZM2G582893//GRMZM2G162968//GRMZM2G084993//GRMZM2G099862//GRMZM2G178261//GRMZM2G109651//GRMZM2G330159//GRMZM2G382534//GRMZM2G167085//GRMZM2G141299//GRMZM2G029824//GRMZM2G104176//GRMZM2G097059//GRMZM2G114660//GRMZM2G086136//GRMZM2G033480//GRMZM2G11…
GO:0005634	C	nucleus	500	2294	1.2e-05	0.00095	GRMZM2G084513//GRMZM2G097275//GRMZM2G452161//GRMZM2G090594//GRMZM2G068672//GRMZM2G137528//GRMZM2G132095//GRMZM2G080509//GRMZM2G108277//GRMZM2G582893//GRMZM2G084993//GRMZM2G099862//GRMZM2G178261//GRMZM2G109651//GRMZM2G330159//GRMZM2G141299//GRMZM2G155762//GRMZM2G104176//GRMZM2G097059//GRMZM2G114660//GRMZM2G033480//GRMZM2G111666//GRMZM2G449681//GRMZM2G309109//GRMZM2G083749//GRMZM2G045431//GRMZM2G36…
GO:0016021	C	integral to membrane	349	1574	8.8e-05	0.006	GRMZM2G084515//GRMZM2G451366//GRMZM2G034668//GRMZM2G061469//GRMZM2G105855//GRMZM2G134914//GRMZM2G067946//GRMZM2G101806//GRMZM2G046537//GRMZM2G003937//GRMZM2G471039//GRMZM2G072850//GRMZM2G034302//GRMZM2G392975//GRMZM2G071648//GRMZM2G110018//GRMZM2G072117//GRMZM2G171073//GRMZM2G108615//GRMZM2G416887//GRMZM2G121333//GRMZM2G160430//GRMZM2G123901//GRMZM2G134130//GRMZM2G423917//GRMZM2G160027//GRMZM2G08…
GO:0005840	C	ribosome	189	779	9e-05	0.006	GRMZM2G303374//GRMZM2G108348//GRMZM2G058681//GRMZM2G318010//GRMZM2G087165//GRMZM2G028110//GRMZM2G097081//GRMZM2G152573//GRMZM2G026922//GRMZM2G035017//GRMZM2G342956//GRMZM2G014723//GRMZM2G005973//GRMZM2G360677//GRMZM2G528586//GRMZM2G124143//GRMZM2G493312//GRMZM2G158568//GRMZM2G088880//GRMZM2G135095//GRMZM2G076435//GRMZM2G027232//GRMZM2G150058//GRMZM2G009894//GRMZM2G135050//GRMZM2G000741//GRMZM2G35…
GO:0031224	C	intrinsic to membrane	351	1591	0.00012	0.0071	GRMZM2G084515//GRMZM2G451366//GRMZM2G034668//GRMZM2G061469//GRMZM2G105855//GRMZM2G134914//GRMZM2G067946//GRMZM2G101806//GRMZM2G046537//GRMZM2G003937//GRMZM2G471039//GRMZM2G072850//GRMZM2G034302//GRMZM2G392975//GRMZM2G071648//GRMZM2G110018//GRMZM2G072117//GRMZM2G171073//GRMZM2G108615//GRMZM2G416887//GRMZM2G121333//GRMZM2G160430//GRMZM2G123901//GRMZM2G134130//GRMZM2G423917//GRMZM2G160027//GRMZM2G16…
GO:0030529	C	ribonucleoprotein complex	201	847	0.00015	0.0087	GRMZM2G303374//GRMZM2G108348//GRMZM2G058681//GRMZM2G318010//GRMZM2G087165//GRMZM2G028110//GRMZM2G097081//GRMZM2G152573//GRMZM2G026922//GRMZM2G035017//GRMZM2G342956//GRMZM2G014723//GRMZM2G005973//GRMZM2G108277//GRMZM2G528586//GRMZM2G124143//GRMZM2G493312//GRMZM2G158568//GRMZM2G088880//GRMZM2G135095//GRMZM2G076435//GRMZM2G027232//GRMZM2G150058//GRMZM2G098517//GRMZM2G009894//GRMZM2G135050//GRMZM2G06…
GO:0044425	C	membrane part	424	1975	0.00017	0.0089	GRMZM2G177914//GRMZM2G084515//GRMZM2G092752//GRMZM2G017290//GRMZM2G451366//GRMZM2G034668//GRMZM2G061469//GRMZM2G105855//GRMZM2G134914//GRMZM2G067946//GRMZM2G101806//GRMZM2G046537//GRMZM2G003937//GRMZM2G086136//GRMZM2G028914//GRMZM2G471039//GRMZM2G072850//GRMZM2G471904//GRMZM2G034302//GRMZM2G392975//GRMZM2G071648//GRMZM2G110018//GRMZM2G072117//GRMZM2G133173//GRMZM2G171073//GRMZM2G108615//GRMZM2G41…
GO:0005737	C	cytoplasm	427	2005	0.00028	0.014	GRMZM2G177914//GRMZM2G129804//GRMZM2G084515//GRMZM2G164696//GRMZM2G026922//GRMZM2G137528//GRMZM2G416120//GRMZM2G132095//GRMZM2G360677//GRMZM2G135588//GRMZM2G162968//GRMZM2G105855//GRMZM2G124143//GRMZM2G070553//GRMZM2G108474//GRMZM2G158568//GRMZM2G088880//GRMZM2G382534//GRMZM2G085420//GRMZM2G167085//GRMZM2G132777//GRMZM2G104918//GRMZM2G083262//GRMZM2G042636//GRMZM2G086136//GRMZM2G353103//GRMZM2G03…
GO:0044444	C	cytoplasmic part	330	1518	0.00044	0.02	GRMZM2G177914//GRMZM2G303374//GRMZM2G023528//GRMZM2G084515//GRMZM2G058681//GRMZM2G318010//GRMZM2G135817//GRMZM2G028110//GRMZM2G163683//GRMZM2G102745//GRMZM2G146378//GRMZM2G026922//GRMZM2G108348//GRMZM2G030009//GRMZM2G083262//GRMZM2G376727//GRMZM2G051721//GRMZM2G014723//GRMZM2G104025//GRMZM2G005973//GRMZM2G111271//GRMZM2G159388//GRMZM2G162968//GRMZM2G528586//GRMZM2G031329//GRMZM2G124143//GRMZM2G49…
GO:0043232	C	intracellular non-membrane-bounded organelle	346	1608	0.00059	0.022	GRMZM2G084513//GRMZM2G164696//GRMZM2G026922//GRMZM2G057440//GRMZM2G360677//GRMZM2G458612//GRMZM2G124143//GRMZM2G158568//GRMZM2G088880//GRMZM2G135095//GRMZM2G055052//GRMZM2G106233//GRMZM2G042636//GRMZM2G033480//GRMZM2G051622//GRMZM2G353103//GRMZM2G471904//GRMZM2G114895//GRMZM2G084521//GRMZM2G125300//GRMZM2G033169//GRMZM2G007914//GRMZM2G454085//GRMZM2G096686//GRMZM2G360521//GRMZM2G030293//GRMZM2G05…
GO:0032991	C	macromolecular complex	490	2352	0.00051	0.022	GRMZM2G177914//GRMZM2G164696//GRMZM2G017290//GRMZM2G026922//GRMZM2G444541//GRMZM2G181151//GRMZM2G132095//GRMZM2G014276//GRMZM2G108277//GRMZM2G458612//GRMZM2G582893//GRMZM2G109651//GRMZM2G124143//GRMZM2G070553//GRMZM2G069215//GRMZM2G158568//GRMZM2G088880//GRMZM2G135095//GRMZM2G452016//GRMZM2G093720//GRMZM2G055052//GRMZM2G083262//GRMZM2G106233//GRMZM2G042636//GRMZM2G086136//GRMZM2G028914//GRMZM2G35…
GO:0043228	C	non-membrane-bounded organelle	346	1608	0.00059	0.022	GRMZM2G084513//GRMZM2G164696//GRMZM2G026922//GRMZM2G057440//GRMZM2G360677//GRMZM2G458612//GRMZM2G124143//GRMZM2G158568//GRMZM2G088880//GRMZM2G135095//GRMZM2G055052//GRMZM2G106233//GRMZM2G042636//GRMZM2G033480//GRMZM2G051622//GRMZM2G353103//GRMZM2G471904//GRMZM2G114895//GRMZM2G084521//GRMZM2G125300//GRMZM2G033169//GRMZM2G007914//GRMZM2G454085//GRMZM2G096686//GRMZM2G360521//GRMZM2G030293//GRMZM2G05…
GO:0016020	C	membrane	745	3707	0.00057	0.022	GRMZM2G177914//GRMZM2G064563//GRMZM2G084515//GRMZM2G092752//GRMZM2G065154//GRMZM2G017290//GRMZM2G074317//GRMZM2G319250//GRMZM2G074099//GRMZM2G146378//GRMZM2G451366//GRMZM2G034668//GRMZM2G061469//GRMZM2G178005//GRMZM2G028005//GRMZM2G168304//GRMZM2G036880//GRMZM2G105855//GRMZM2G134914//GRMZM2G311665//GRMZM2G067946//GRMZM2G101806//GRMZM2G046537//GRMZM2G046024//GRMZM2G145854//GRMZM2G042636//GRMZM2G00…
